# Supplementary material for: Associations of angiogenesis-related proteins with specific prognostic factors, breast cancer subtypes and survival outcome in early-stage breast cancer patients. A Hellenic Cooperative Oncology Group (HeCOG) trial
Source: PLoS One. 2018 Jul 31;13(7):e0200302. doi: 10.1371/journal.pone.0200302 (PMC6067711; doi:10.1371/journal.pone.0200302)
Supplement: S1 Dataset — (XLSX) [file pone.0200302.s005.xlsx]

## Sheet: Dataset17April2018
StudyName	RandomizationNo	RandomizedGroup_n	StudyID	Age	age_median	Menopausal_status	ExamNodes	Positive_nodes	Positive_nodes_c	Tumor_size	tumor_size_c	Grade_c	surgery_categorical	Histological_class	Radiotherapy	Hormonotherapy	VEGFR1_	VEGFR2_	VEGFR3_	VEGFA_	VEGFC_	Progress_	Death_	DFS	DFS_index	OS	OS_index	DFS5years	DFS_index5years	OS5years	OS_index5years	ER_central	PR_central	ER_PgR_central	HER2_status_2007_central	Ki67_central	Subtypes_central	VEGFA_5yROC	VEGFC_5yROC	VEGFR1_5yROC	VEGFR2_5yROC	VEGFR3_5yROC	VEGFA_5yROC_c	VEGFC_5yROC_c	VEGFR1_5yROC_c	VEGFR2_5yROC_c	VEGFR3_5yROC_c
HE1000	100001025	E-T-CMF	183	46.4959	<53.7	Premenopausal	7	1	0-3	1.5	<=2	1-2	Breast conserving surgery	Invasive ductal	yes	no	22.5	70	47.5	80	100	No	No	152.59	0	152.59	0	60	0	60	0	Positive	Positive	Positive	Negative	3	Luminal A	1	1	0	1	1	High	High	Low	High	High
HE1000	100001001	E-T-CMF	183	44.9836	<53.7	Premenopausal	16	1	0-3	1.5	<=2	3-4	MRM	Invasive ductal	no	yes	0	85	65	12.5	80	No	No	166.72	0	166.72	0	60	0	60	0	Positive	Positive	Positive	Positive	85	Luminal HER2	0	1	0	1	1	Low	High	Low	High	High
HE1000	100001003	E-T-CMF	183	37.8137	<53.7	Premenopausal	10	3	0-3	2.6	>2	3-4	Breast conserving surgery	Invasive ductal	yes	yes	85	100	87.5	60	100	No	No	168.72	0	168.72	0	60	0	60	0	Negative	Negative	Negative	Positive	35	HER2-enriched	1	1	1	1	1	High	High	High	High	High
HE1000	100001004	ET-CMF	183	33.537	<53.7	Premenopausal	25	1	0-3	3	>2	3-4	Breast conserving surgery	Invasive ductal	yes	no	70	70	67.5	0	85	No	No	159.34	0	159.34	0	60	0	60	0	Positive	Positive	Positive	Negative	48	Luminal B	0	1	1	1	1	Low	High	High	High	High
HE1000	100001005	ET-CMF	183	48.1452	<53.7	Premenopausal	14	2	0-3	2	<=2	1-2	MRM	Invasive ductal	no	Unknown	5	80	55	0	85	No	No	98.98	0	98.98	0	60	0	60	0	Positive	Positive	Positive	Negative	8	Luminal A	0	1	0	1	1	Low	High	Low	High	High
HE1000	100001008	E-T-CMF	183	44.9507	<53.7	Premenopausal	37	1	0-3	4.3	>2	1-2	MRM	Mixed	no	yes	13.5		25	17.5	95	No	No	158.39	0	158.39	0	60	0	60	0	Positive	Positive	Positive	Negative	2.5	Luminal A	0	1	0		1	Low	High	Low		High
HE1000	100001009	ET-CMF	183	47.0932	<53.7	Premenopausal	12	1	0-3	2	<=2	1-2	Breast conserving surgery	Invasive ductal	yes	yes	12.5	70	70	17.5	77.5	No	No	157.41	0	157.41	0	60	0	60	0	Positive	Positive	Positive	Positive	10	Luminal HER2	0	1	0	1	1	Low	High	Low	High	High
HE1000	100001011	E-T-CMF	183	47.1014	<53.7	Premenopausal	12	1	0-3	3	>2	1-2	MRM	Invasive ductal	no	yes	20	20	0	0	40	No	No	157.31	0	157.31	0	60	0	60	0	Positive		Positive	Negative	5	Luminal A	0	0	0	0	0	Low	Low	Low	Low	Low
HE1000	100001012	ET-CMF	183	50.4192	<53.7	Premenopausal	18	1	0-3	2	<=2	1-2	Breast conserving surgery	Invasive ductal	yes	yes	1		14	12.5	82.5	No	No	165.93	0	165.93	0	60	0	60	0	Positive	Positive	Positive	Negative	2	Luminal A	0	1	0		1	Low	High	Low		High
HE1000	100001013	E-T-CMF	183	49.7397	<53.7	Premenopausal	19	3	0-3	2.5	>2	1-2	MRM	Invasive ductal	no	yes	0		60	0	87.5	No	No	160.72	0	160.72	0	60	0	60	0	Positive	Positive	Positive	Negative	70	Luminal B	0	1	0		1	Low	High	Low		High
HE1000	100002001	E-T-CMF	183	43.0822	<53.7	Premenopausal	34	21	>=4	6	>2	1-2	Breast conserving surgery	Invasive ductal	yes	yes	32.5	34	42.5	0	87.5	Yes	No	56.26	1	160.69	0	56.26	1	60	0	Positive	Positive	Positive	Negative	12.5	Luminal A	0	1	0	0	1	Low	High	Low	Low	High
HE1000	100002002	E-T-CMF	183	35.937	<53.7	Premenopausal	22	4	>=4	1.3	<=2	3-4	MRM	Invasive ductal	no	yes	45		87.5	0	97.5	Yes	No	90.1	1	124.66	0	60	0	60	0	Positive	Positive	Positive	Negative	6	Luminal A	0	1	1		1	Low	High	High		High
HE1000	100002003	ET-CMF	183	31.5233	<53.7	Premenopausal	16	16	>=4	2.6	>2	3-4	MRM	Invasive ductal	yes	yes	0	80	9	0	97.5	Yes	No	110.16	1	130.95	0	60	0	60	0	Positive	Positive	Positive	Negative	9	Luminal A	0	1	0	1	0	Low	High	Low	High	Low
HE1000	100002006	ET-CMF	183	47.4	<53.7	Premenopausal	17	8	>=4	1.7	<=2	1-2	MRM	Invasive ductal	yes	Unknown	20		90	0		No	No	128.98	0	128.98	0	60	0	60	0	Positive	Positive	Positive	Negative	7.5	Luminal A	0		0		1	Low		Low		High
HE1000	100002007	E-T-CMF	183	43.3945	<53.7	Premenopausal	12	7	>=4	3.5	>2	1-2	MRM	Mixed	yes	Unknown	0	0	80	0	95	No	No	129.21	0	129.21	0	60	0	60	0	Positive	Positive	Positive	Negative		Luminal AB	0	1	0	0	1	Low	High	Low	Low	High
HE1000	100002012	ET-CMF	183	42.9014	<53.7	Premenopausal	22	14	>=4	0.5	<=2	3-4	MRM	Invasive ductal	yes	yes	0	2.5	2.5	0	87.5	Yes	Yes	116.89	1	151.97	1	60	0	60	0	Positive	Positive	Positive	Negative	25	Luminal B	0	1	0	0	0	Low	High	Low	Low	Low
HE1000	100003001	E-T-CMF	183	35.3753	<53.7	Premenopausal	12	3	0-3	2	<=2	3-4	Breast conserving surgery	Invasive ductal	yes	no	86.25	35	70	0	55	Yes	No	34.3	1	130.39	0	34.3	1	60	0	Negative	Positive	Positive	Positive	18.75	Luminal HER2	0	0	1	0	1	Low	Low	High	Low	High
HE1000	100003007	E-T-CMF	183	52.3918	<53.7	Postmenopausa	11	2	0-3	2	<=2	1-2	Breast conserving surgery	Invasive ductal	yes	no	7.5	25	55	0		No	No	127.05	0	127.05	0	60	0	60	0	Negative	Negative	Negative	Negative	35	TNBC	0		0	0	1	Low		Low	Low	High
HE1000	100004002	ET-CMF	183	30.5781	<53.7	Premenopausal	23	6	>=4	2.6	>2	1-2	Breast conserving surgery	Invasive ductal	yes	no	22.5	52.5	72.5	17.5	92.5	Yes	Yes	44.56	1	66.2	1	44.56	1	60	0	Positive	Negative	Positive	Negative	85	Luminal B	0	1	0	0	1	Low	High	Low	Low	High
HE1000	100005002	E-T-CMF	183	62.4137	>=53.7	Postmenopausa	22	2	0-3	2.2	>2	1-2	MRM	Invasive ductal	no	yes	58.7	47	17	10	75	No	No	166.26	0	166.26	0	60	0	60	0	Positive	Positive	Positive	Negative	6.25	Luminal A	0	1	1	0	1	Low	High	High	Low	High
HE1000	100005003	ET-CMF	183	66.4822	>=53.7	Postmenopausa	16	1	0-3	4	>2	1-2	MRM	Invasive ductal	no	yes	17.5	82.5	31	0	97.5	Yes	No	41.38	1	132.52	0	41.38	1	60	0	Positive	Positive	Positive	Positive	45	Luminal HER2	0	1	0	1	1	Low	High	Low	High	High
HE1000	100005004	E-T-CMF	183	64.9534	>=53.7	Postmenopausa	13	1	0-3	3	>2	1-2	MRM	Invasive ductal	no	yes	8.5	77.5	52.5	13.5	100	No	No	150.43	0	150.43	0	60	0	60	0	Positive	Positive	Positive	Positive	17.5	Luminal HER2	0	1	0	1	1	Low	High	Low	High	High
HE1000	100005005	ET-CMF	183	62.4767	>=53.7	Postmenopausa	5	4	>=4	2.1	>2	3-4	Breast conserving surgery	Invasive ductal	yes	yes	25	82.5	70	62.5	77.5	No	No	131.08	0	131.08	0	60	0	60	0	Positive	Positive	Positive	Negative	65	Luminal B	1	1	0	1	1	High	High	Low	High	High
HE1000	100005006	ET-CMF	183	68.9781	>=53.7	Postmenopausa	11	2	0-3	1.5	<=2	1-2	MRM	Invasive ductal	no	yes	90				100	Yes	Yes	25.38	1	56.72	1	25.38	1	56.72	1	Positive	Positive	Positive	Negative		Luminal AB		1	1				High	High
HE1000	100005009	E-T-CMF	183	79.1151	>=53.7	Postmenopausa	10	3	0-3	1.8	<=2	1-2	MRM	Invasive ductal	no	yes	30	72.5	2.5	35	1.5	Yes	No	8.82	1	128.07	0	8.82	1	60	0	Positive	Positive	Positive	Negative		Luminal AB	0	0	0	1	0	Low	Low	Low	High	Low
HE1000	100005010	ET-CMF	183	47.4767	<53.7	Postmenopausa	11	2	0-3	1.2	<=2	3-4	MRM	Invasive ductal	no	yes	75	71	55	3.5	87.5	Yes	Yes	23.61	1	56.36	1	23.61	1	56.36	1	Positive	Positive	Positive	Negative	75	Luminal B	0	1	1	1	1	Low	High	High	High	High
HE1000	100005012	ET-CMF	183	67.8795	>=53.7	Postmenopausa	14	1	0-3	0.5	<=2	1-2	MRM	Invasive lobular	no	yes				0	95	Yes	Yes	106.66	1	134.36	1	60	0	60	0	Positive	Positive	Positive	Negative		Luminal AB	0	1				Low	High
HE1000	100005013	ET-CMF	183	69.7425	>=53.7	Postmenopausa	12	2	0-3	2.3	>2	3-4	MRM	Invasive ductal	no	yes	76.5	95	50	5	100	No	No	130.79	0	130.79	0	60	0	60	0	Positive	Positive	Positive		6.5		0	1	1	1	1	Low	High	High	High	High
HE1000	100006004	ET-CMF	183	57.663	>=53.7	Postmenopausa	62	14	>=4	2.5	>2	1-2	Breast conserving surgery	Invasive ductal	yes	yes	82.5	95	32.5	80	95	Yes	Yes	37.51	1	46	1	37.51	1	46	1	Positive	Positive	Positive	Negative	50	Luminal B	1	1	1	1	1	High	High	High	High	High
HE1000	100006005	ET-CMF	183	63.4986	>=53.7	Postmenopausa	16	14	>=4	3.6	>2	1-2	MRM	Invasive ductal	yes	yes	22.5		45	0	95	No	Yes	52.98	1	52.98	1	52.98	1	52.98	1	Positive	Positive	Positive	Negative	2	Luminal A	0	1	0		1	Low	High	Low		High
HE1000	100006007	ET-CMF	183	61.5151	>=53.7	Postmenopausa	23	18	>=4	2.5	>2	1-2	MRM	Invasive ductal	yes	yes	0		0	0	55	No	Yes	42.26	1	42.26	1	42.26	1	42.26	1	Positive	Positive	Positive	Negative	6	Luminal A	0	0	0		0	Low	Low	Low		Low
HE1000	100006008	E-T-CMF	183	61.6521	>=53.7	Postmenopausa	17	16	>=4	3	>2	1-2	MRM	Invasive ductal	yes	no	0	5	75	65	65	No	No	157.9	0	157.9	0	60	0	60	0	Negative	Positive	Positive	Positive	50	Luminal HER2	1	0	0	0	1	High	Low	Low	Low	High
HE1000	100007001	E-T-CMF	183	58.3425	>=53.7	Postmenopausa	21	4	>=4	8	>2	1-2		Invasive ductal	yes	no	4.5	80	65	25	100	Yes	Yes	69.9	1	90.39	1	60	0	60	0	Positive	Positive	Positive	Negative	2.5	Luminal A	0	1	0	1	1	Low	High	Low	High	High
HE1000	100007002	E-T-CMF	183	58.7068	>=53.7	Postmenopausa	11	2	0-3	7	>2	3-4	MRM	Invasive ductal	no	no	8.5	85	87.5	12.5	100	No	Yes	85.84	1	85.84	1	60	0	60	0	Positive	Positive	Positive	Negative	60	Luminal B	0	1	0	1	1	Low	High	Low	High	High
HE1000	100001015	ET-CMF	183	34.011	<53.7	Premenopausal	16	1	0-3	4	>2	1-2	MRM	Invasive ductal	no	yes	0		22.5	0	67.5	Yes	Yes	13.34	1	57.02	1	13.34	1	57.02	1	Positive	Negative	Positive	Negative	22.5	Luminal B	0	0	0		1	Low	Low	Low		High
HE1000	100008001	E-T-CMF	183	65.8849	>=53.7	Postmenopausa	40	8	>=4	1.7	<=2	3-4	Breast conserving surgery	Invasive ductal	yes	no	30		77.5	35	95	Yes	Yes	65.8	1	100.16	1	60	0	60	0	Negative	Negative	Negative	Negative	80	TNBC	0	1	0		1	Low	High	Low		High
HE1000	100008002	E-T-CMF	183	64.4986	>=53.7	Postmenopausa	9	9	>=4	4.5	>2	3-4	MRM	Invasive ductal	Unknown	Unknown	43.5	75	87.5	52.5	92.5	Yes	No	54.43	1	118.75	0	54.43	1	60	0	Negative	Negative	Negative	Positive	4	HER2-enriched	0	1	1	1	1	Low	High	High	High	High
HE1000	100008005	ET-CMF	183	58.2603	>=53.7	Postmenopausa	13	5	>=4	3.5	>2	3-4	Breast conserving surgery	Invasive ductal	yes	no	0		0	47.5	50	Yes	Yes	27.25	1	66.95	1	27.25	1	60	0	Negative	Negative	Negative	Positive	67.5	HER2-enriched	0	0	0		0	Low	Low	Low		Low
HE1000	100008008	E-T-CMF	183	56.2274	>=53.7	Postmenopausa	14	5	>=4	4.3	>2	3-4	MRM	Invasive ductal	yes	no	8.5	62.5	92.5	17.5	90	No	No	130.13	0	130.13	0	60	0	60	0	Negative	Negative	Negative	Positive	95	HER2-enriched	0	1	0	1	1	Low	High	Low	High	High
HE1000	100008011	E-T-CMF	183	65.5616	>=53.7	Postmenopausa	17	7	>=4	2.5	>2	3-4	MRM	Invasive ductal	no	no	6	47.5	25	65	100	Yes	Yes	29.74	1	29.74	1	29.74	1	29.74	1	Negative	Negative	Negative	Positive	28.5	HER2-enriched	1	1	0	0	1	High	High	Low	Low	High
HE1000	100001016	ET-CMF	183	52.2	<53.7	Premenopausal	24	3	0-3	3.5	>2	1-2	Breast conserving surgery	Invasive ductal	yes	yes	27.5	85	20	0		Yes	No	116.98	1	154.36	0	60	0	60	0	Positive	Positive	Positive	Negative	15	Luminal A	0		0	1	1	Low		Low	High	High
HE1000	100001017	E-T-CMF	183	48.0548	<53.7	Premenopausal	1	1	0-3	9.5	>2	3-4	MRM	Invasive ductal	yes	yes	30	75	70	47.5	85	Yes	Yes	11.77	1	51.11	1	11.77	1	51.11	1	Positive	Positive	Positive	Positive	17.5	Luminal HER2	0	1	0	1	1	Low	High	Low	High	High
HE1000		E-T-CMF	183												no	no	0	55	80	5	85	No	Yes	23.77	1	23.77	1	23.77	1	23.77	1	Negative	Negative	Negative	Negative	75	TNBC	0	1	0	1	1	Low	High	Low	High	High
HE1000	100005015	E-T-CMF	183	62.7644	>=53.7	Postmenopausa	7	2	0-3	4.7	>2	1-2	MRM	Invasive ductal	yes	yes	62.5	72.5	70	0	100	No	No	131.38	0	131.38	0	60	0	60	0	Positive	Positive	Positive	Negative	35	Luminal B	0	1	1	1	1	Low	High	High	High	High
HE1000	100006013	ET-CMF	183	53.1096	<53.7	Postmenopausa	19	15	>=4	2	<=2	3-4	Breast conserving surgery	Invasive ductal	yes	yes	0		0	0	100	Yes	Yes	26.2	1	35.48	1	26.2	1	35.48	1	Negative	Negative	Negative	Negative	65	TNBC	0	1	0		0	Low	High	Low		Low
HE1000	100006014	ET-CMF	183	62.1507	>=53.7	Postmenopausa	37	35	>=4	5.8	>2	1-2	MRM	Invasive lobular	yes	yes	15	80	67.5	62.5	95	Yes	Yes	39.11	1	39.11	1	39.11	1	39.11	1	Positive	Positive	Positive	Positive	11.5	Luminal HER2	1	1	0	1	1	High	High	Low	High	High
HE1000	100001019	E-T-CMF	183	39.5178	<53.7	Premenopausal	32	2	0-3	2	<=2	1-2	MRM	Invasive ductal	no	yes	0	45	9	0	92.5	No	No	156.26	0	156.26	0	60	0	60	0	Positive	Positive	Positive	Negative	3	Luminal A	0	1	0	0	0	Low	High	Low	Low	Low
HE1000	100002017	E-T-CMF	183	49.8055	<53.7	Premenopausal	7	5	>=4	3.5	>2	3-4	MRM	Invasive ductal	Unknown	Unknown	52.5	75	67.5	10	70	No	No	0.75	0	0.75	0	0.75	0	0.75	0	Positive	Positive	Positive	Negative	5	Luminal A	0	0	1	1	1	Low	Low	High	High	High
HE1000	100002018	ET-CMF	183	51.2658	<53.7	Premenopausal	21	4	>=4	2	<=2	1-2	Breast conserving surgery	Invasive ductal	Unknown	Unknown		87.5	72.5	40	95	No	No	0.46	0	0.46	0	0.46	0	0.46	0	Positive	Positive	Positive	Negative	10	Luminal A	0	1		1	1	Low	High		High	High
HE1000	100005016	ET-CMF	183	73.9288	>=53.7	Postmenopausa	24	3	0-3	4	>2	3-4	MRM	Invasive ductal	no	yes	0	22.5	12.5	0	80	No	No	164.13	0	164.13	0	60	0	60	0	Positive	Positive	Positive	Negative	9	Luminal A	0	1	0	0	0	Low	High	Low	Low	Low
HE1000	100006015	E-T-CMF	183	69.8521	>=53.7	Postmenopausa	15	7	>=4	7	>2	3-4	MRM	Invasive ductal	yes	yes	0		70	32.5	100	No	Yes	63.51	1	63.51	1	60	0	60	0	Positive	Positive	Positive	Negative	60	Luminal B	0	1	0		1	Low	High	Low		High
HE1000	100001020	ET-CMF	183	52.0247	<53.7	Premenopausal	12	2	0-3	1.2	<=2	1-2	Breast conserving surgery	Invasive ductal	yes	yes	10.5	70	35	17.5	27.5	No	No	171.87	0	171.87	0	60	0	60	0	Positive	Positive	Positive	Negative	20	Luminal B	0	0	0	1	1	Low	Low	Low	High	High
HE1000	100001022	E-T-CMF	183	49.8301	<53.7	Premenopausal	11	2	0-3	1.4	<=2	1-2	Breast conserving surgery	Invasive lobular	yes	yes	20			0		No	No	188.33	0	188.33	0	60	0	60	0	Positive	Positive	Positive	Negative	3	Luminal A	0		0			Low		Low
HE1000	100001023	ET-CMF	183	52.0795	<53.7	Postmenopausa	12	1	0-3	3.7	>2	3-4	MRM	Invasive ductal	yes	yes	32.5	52.5	0	0	87.5	No	No	154.49	0	154.49	0	60	0	60	0	Positive	Positive	Positive	Negative	60	Luminal B	0	1	0	0	0	Low	High	Low	Low	Low
HE1000	100001024	ET-CMF	183	51.7452	<53.7	Premenopausal	27	1	0-3	1.8	<=2	1-2	Breast conserving surgery	Invasive ductal	yes	yes	70		75	25	95	No	No	154.43	0	154.43	0	60	0	60	0	Positive	Positive	Positive	Negative	11	Luminal A	0	1	1		1	Low	High	High		High
HE1000	100002019	ET-CMF	183	53.5507	<53.7	Premenopausal	18	11	>=4	3.2	>2	1-2	MRM	Invasive ductal	Unknown	Unknown	77.5	80	60	30	100	No	No	129.28	0	129.28	0	60	0	60	0	Positive	Positive	Positive	Negative	10	Luminal A	0	1	1	1	1	Low	High	High	High	High
HE1000	100002020	E-T-CMF	183	40.8493	<53.7	Premenopausal	10	6	>=4	0.5	<=2	1-2	MRM	Invasive lobular	yes	yes	47.5	47.5	92.5	3.75	57.5	No	No	161.61	0	161.61	0	60	0	60	0	Positive	Positive	Positive	Negative	22.5	Luminal B	0	0	1	0	1	Low	Low	High	Low	High
HE1000	100002021	ET-CMF	183	38.8932	<53.7	Premenopausal	16	7	>=4	1.7	<=2	3-4	MRM	Mixed	yes	yes	5		24	15	100	Yes	Yes	17.08	1	81.18	1	17.08	1	60	0	Positive	Positive	Positive	Negative	22.5	Luminal B	0	1	0		1	Low	High	Low		High
HE1000	100002024	E-T-CMF	183	46.2356	<53.7	Premenopausal	11	8	>=4	4.7	>2	3-4	Breast conserving surgery	Invasive ductal	yes	yes	0	82.5	19	17.5	43.5	Yes	Yes	35.61	1	112.56	1	35.61	1	60	0	Negative	Positive	Positive	Positive	23.5	Luminal HER2	0	0	0	1	1	Low	Low	Low	High	High
HE1000	100002025	E-T-CMF	183	54.5616	>=53.7	Premenopausal	26	7	>=4	2.2	>2	3-4	Breast conserving surgery	Invasive ductal	yes	yes	82.5	97.5	32.5	52.5	96.5	No	No	154.46	0	154.46	0	60	0	60	0	Positive	Positive	Positive	Negative	4	Luminal A	0	1	1	1	1	Low	High	High	High	High
HE1000	100004005	ET-CMF	183	31.8712	<53.7	Premenopausal	13	4	>=4	3.7	>2	3-4	Breast conserving surgery	Invasive ductal	yes	no	7.5	77.5	25	12.5	100	No	No	139.64	0	139.64	0	60	0	60	0	Negative	Negative	Negative	Negative	85	TNBC	0	1	0	1	1	Low	High	Low	High	High
HE1000	100004007	E-T-CMF	183	50.9288	<53.7	Postmenopausa	17	13	>=4	2	<=2	3-4	MRM	Invasive ductal	yes	no	90	50	65	37.5	88.75	Yes	Yes	19.84	1	32.66	1	19.84	1	32.66	1	Negative	Positive	Positive	Negative	12.5	Luminal A	0	1	1	0	1	Low	High	High	Low	High
HE1000	100004008	E-T-CMF	183	50.9671	<53.7	Premenopausal	30	4	>=4	4.5	>2	1-2	Breast conserving surgery	Other	yes	no	7	60	75	0	85	No	No	95.11	0	95.11	0	60	0	60	0	Negative	Negative	Negative	Negative	80	TNBC	0	1	0	1	1	Low	High	Low	High	High
HE1000	100005017	E-T-CMF	183	68.8849	>=53.7	Postmenopausa	25	2	0-3	1.8	<=2	1-2	Breast conserving surgery	Invasive ductal	yes	yes	0	70	0	0	90	No	No	156.1	0	156.1	0	60	0	60	0	Positive		Positive	Negative		Luminal AB	0	1	0	1	0	Low	High	Low	High	Low
HE1000	100005019	ET-CMF	183	68.9452	>=53.7	Postmenopausa	12	1	0-3	2.2	>2	3-4	Breast conserving surgery	Invasive ductal	yes	yes	0	0	65	12.5	87.5	No	No	161.38	0	161.38	0	60	0	60	0	Positive	Positive	Positive	Negative	5	Luminal A	0	1	0	0	1	Low	High	Low	Low	High
HE1000	100005021	ET-CMF	183	76.3096	>=53.7	Postmenopausa	3	1	0-3	1.5	<=2	1-2	MRM	Invasive ductal	no	yes	35	82.5	90	70	95	Yes	Yes	25.67	1	25.67	1	25.67	1	25.67	1	Positive	Positive	Positive	Negative	8	Luminal A	1	1	0	1	1	High	High	Low	High	High
HE1000	100006017	E-T-CMF	183	55.8932	>=53.7	Postmenopausa	7	7	>=4	4.5	>2	3-4	MRM	Invasive ductal	yes	yes	0		57.5	20	95	Yes	Yes	61.05	1	90.69	1	60	0	60	0	Positive	Negative	Positive	Positive	15	Luminal HER2	0	1	0		1	Low	High	Low		High
HE1000	100006018	ET-CMF	183	53.9233	>=53.7	Postmenopausa	10	4	>=4	3.5	>2	3-4	MRM	Invasive ductal	yes	yes	85	87.5	55	0	77.5	Yes	No	105.84	1	128.03	0	60	0	60	0	Positive	Positive	Positive	Negative	10	Luminal A	0	1	1	1	1	Low	High	High	High	High
HE1000	100006019	ET-CMF	183	56.3863	>=53.7	Postmenopausa	17	4	>=4	3.2	>2		MRM	Invasive lobular	yes	yes	1	70	5	0	87.5	Yes	Yes	32.36	1	79.08	1	32.36	1	60	0	Positive	Positive	Positive	Negative	45	Luminal B	0	1	0	1	0	Low	High	Low	High	Low
HE1000	100008009	ET-CMF	183	66.3781	>=53.7	Postmenopausa	22	10	>=4	4	>2	3-4	MRM	Invasive ductal	yes	yes	0		80	0	70	Yes	Yes	41.97	1	87.25	1	41.97	1	60	0	Positive	Negative	Positive	Negative	30	Luminal B	0	0	0		1	Low	Low	Low		High
HE1000	100002026	ET-CMF	183	36.9342	<53.7	Premenopausal	23	21	>=4	4.3	>2	3-4	MRM	Invasive ductal	yes	yes	2.5		70	70	100	Yes	Yes	42.82	1	62.85	1	42.82	1	60	0	Positive	Positive	Positive	Negative	62.5	Luminal B	1	1	0		1	High	High	Low		High
HE1000	100002029	ET-CMF	183	34.0712	<53.7	Premenopausal	17	4	>=4	4.5	>2	1-2	Breast conserving surgery	Mixed	yes	yes	13.5	22.5	67.5	4	42.5	No	No	95.9	0	95.9	0	60	0	60	0	Negative	Negative	Negative	Negative	17.5	TNBC	0	0	0	0	1	Low	Low	Low	Low	High
HE1000	100002031	E-T-CMF	183	43.3315	<53.7	Premenopausal	15	4	>=4	2	<=2	1-2	Breast conserving surgery	Invasive ductal	yes	yes	80	70	30	30	90	Yes	Yes	107.9	1	150.85	1	60	0	60	0	Positive	Positive	Positive	Negative	17.5	Luminal A	0	1	1	1	1	Low	High	High	High	High
HE1000	100002032	E-T-CMF	183	46.1205	<53.7	Premenopausal	12	6	>=4	5	>2	1-2	MRM	Invasive ductal	yes	yes	0	32.5	10	3.75	80	No	No	157.15	0	157.15	0	60	0	60	0	Positive	Positive	Positive	Negative	5.33333	Luminal A	0	1	0	0	0	Low	High	Low	Low	Low
HE1000	100001027	ET-CMF	183	42.0274	<53.7	Premenopausal	20	2	0-3	2	<=2	3-4	MRM	Invasive ductal	no	yes	0		4.5	0	72.5	No	No	156.2	0	156.2	0	60	0	60	0	Positive	Positive	Positive	Positive	80	Luminal HER2	0	1	0		0	Low	High	Low		Low
HE1000	100002034	E-T-CMF	183	39.5534	<53.7	Premenopausal	12	4	>=4	1.5	<=2	1-2	MRM	Invasive ductal	yes	yes	67.5		52.5	50	92.5	Yes	Yes	47.57	1	132.43	1	47.57	1	60	0	Positive	Positive	Positive	Negative	10	Luminal A	0	1	1		1	Low	High	High		High
HE1000	100002035	E-T-CMF	183	38.8411	<53.7	Premenopausal	16	6	>=4	3.5	>2	1-2	Breast conserving surgery	Mixed	yes	yes	0		75	5	95	No	No	123.67	0	123.67	0	60	0	60	0	Negative	Negative	Negative	Positive	75	HER2-enriched	0	1	0		1	Low	High	Low		High
HE1000	100003004	ET-CMF	183	45.7644	<53.7	Premenopausal	14	3	0-3	2.3	>2	1-2	MRM	Mixed	yes	yes	21		62.5	0	75	Yes	Yes	22.95	1	144.46	1	22.95	1	60	0	Positive	Positive	Positive	Negative	23.5	Luminal B	0	1	0		1	Low	High	Low		High
HE1000	100003005	ET-CMF	183	48.0356	<53.7	Premenopausal	14	2	0-3	2.8	>2	3-4	Breast conserving surgery	Invasive ductal	yes	no	15	70	17.5	0	80	Yes	Yes	15.64	1	25.74	1	15.64	1	25.74	1	Negative	Negative	Negative	Negative	10	TNBC	0	1	0	1	1	Low	High	Low	High	High
HE1000	100003008	E-T-CMF	183	49.2521	<53.7	Premenopausal	15	1	0-3	5	>2	3-4	MRM	Invasive ductal	yes	no	0	15	55	35	55	No	No	123.51	0	123.51	0	60	0	60	0	Positive	Positive	Positive	Negative	40	Luminal B	0	0	0	0	1	Low	Low	Low	Low	High
HE1000	100004011	E-T-CMF	183	42.5973	<53.7	Premenopausal	20	5	>=4	1.8	<=2	1-2	Breast conserving surgery	Invasive ductal	yes	no	6		77.5	2.5	85	Yes	Yes	41.34	1	88.39	1	41.34	1	60	0	Positive	Positive	Positive	Positive	10	Luminal HER2	0	1	0		1	Low	High	Low		High
HE1000	100005022	E-T-CMF	183	63.4521	>=53.7	Postmenopausa	14	2	0-3	1	<=2	1-2	Breast conserving surgery	Invasive ductal	yes	yes		92.5	45	0		No	No	154.85	0	154.85	0	60	0	60	0				Negative			0			1	1	Low			High	High
HE1000	100005023	ET-CMF	183	61.3014	>=53.7	Postmenopausa	24	14	>=4	0.6	<=2	3-4	MRM	Invasive ductal	yes	yes	2.5	0	6.5	0	72.5	Yes	Yes	60.16	1	172.52	1	60	0	60	0	Negative	Negative	Negative	Positive	10	HER2-enriched	0	1	0	0	0	Low	High	Low	Low	Low
HE1000	100005024	E-T-CMF	183	65.0904	>=53.7	Premenopausal	17	3	0-3	1.8	<=2	1-2	MRM	Invasive lobular	Unknown	yes	0	0	7	0	1	No	No	102.72	0	102.72	0	60	0	60	0	Positive	Negative	Positive	Negative	4	Luminal A	0	0	0	0	0	Low	Low	Low	Low	Low
HE1000	100005025	E-T-CMF	183	54.7918	>=53.7	Postmenopausa	20	7	>=4	3	>2	1-2	MRM	Invasive ductal	Unknown	yes	0	0	35	0	90	No	No	149.67	0	149.67	0	60	0	60	0	Positive	Negative	Positive	Negative	5	Luminal A	0	1	0	0	1	Low	High	Low	Low	High
HE1000	100005026	ET-CMF	183	73.4192	>=53.7	Postmenopausa	4	2	0-3	3.5	>2	1-2	MRM	Invasive ductal	yes	yes	0	70	75	32.5	92.5	No	No	153.11	0	153.11	0	60	0	60	0	Positive	Positive	Positive	Negative	3	Luminal A	0	1	0	1	1	Low	High	Low	High	High
HE1000	100006022	E-T-CMF	183	50.9781	<53.7	Premenopausal	12	8	>=4	5.6	>2	1-2	MRM	Invasive ductal	yes	yes	0		70	9	82.5	No	No	126.46	0	126.46	0	60	0	60	0	Positive	Positive	Positive	Negative	8	Luminal A	0	1	0		1	Low	High	Low		High
HE1000	100006023	ET-CMF	183	60.9945	>=53.7	Postmenopausa	22	17	>=4	2	<=2	3-4	MRM	Invasive ductal	no	yes	3.5	77.5	80	75	90	Yes	No	87.54	1	137.44	0	60	0	60	0	Positive	Positive	Positive	Negative	10	Luminal A	1	1	0	1	1	High	High	Low	High	High
HE1000	100006024	E-T-CMF	183	74.2466	>=53.7	Postmenopausa	24	22	>=4	4	>2	1-2	MRM	Invasive ductal	Unknown	yes	0	5	11.5	0	62.5	No	Yes	64.85	1	64.85	1	60	0	60	0	Positive	Positive	Positive	Negative	2.5	Luminal A	0	0	0	0	0	Low	Low	Low	Low	Low
HE1000	100006026	ET-CMF	183	48.0685	<53.7	Postmenopausa	6	5	>=4	3.5	>2	1-2	MRM	Invasive ductal	yes	no	0	85	80	7.5	100	No	No	123.64	0	123.64	0	60	0	60	0	Positive	Negative	Positive	Negative	25	Luminal B	0	1	0	1	1	Low	High	Low	High	High
HE1000	100006028	E-T-CMF	183	73.1041	>=53.7	Postmenopausa	21	9	>=4	1.8	<=2	1-2	MRM	Invasive ductal	no	no		20	15	2.5	80	No	No	0.49	0	0.49	0	0.49	0	0.49	0	Positive	Positive	Positive	Negative	3	Luminal A	0	1		0	1	Low	High		Low	High
HE1000	100006034	ET-CMF	183	69.6247	>=53.7	Postmenopausa	10	3	0-3	3	>2	3-4	MRM	Invasive ductal	yes	yes	0	92.5	0	0	100	Yes	No	9.15	1	153.08	0	9.15	1	60	0	Positive	Positive	Positive	Negative	12	Luminal A	0	1	0	1	0	Low	High	Low	High	Low
HE1000	100006035	E-T-CMF	183	53.126	<53.7	Premenopausal	10	6	>=4	1.5	<=2	1-2	Breast conserving surgery	Invasive ductal	yes	yes			80			No	No	93.21	0	93.21	0	60	0	60	0	Positive	Positive	Positive	Negative	10	Luminal A					1					High
HE1000	100008012	E-T-CMF	183	60.074	>=53.7	Postmenopausa	15	6	>=4	2	<=2	3-4	MRM	Invasive ductal	yes	yes	82.5	47.5	52.5	8.5	55	No	No	99.97	0	99.97	0	60	0	60	0	Negative	Negative	Negative	Positive	23.75	HER2-enriched	0	0	1	0	1	Low	Low	High	Low	High
HE1000	100008013	ET-CMF	183	56.0849	>=53.7	Premenopausal	17	8	>=4	2.5	>2	3-4	Breast conserving surgery	Invasive ductal	yes	yes	5	90	11	0	99	No	No	153.61	0	153.61	0	60	0	60	0	Positive	Positive	Positive	Negative	22.5	Luminal B	0	1	0	1	0	Low	High	Low	High	Low
HE1000	100008014	ET-CMF	183	67.7699	>=53.7	Postmenopausa	33	16	>=4	1.3	<=2	3-4	MRM	Invasive ductal	yes	no	45	85	75	82.5	80	No	No	153.34	0	153.34	0	60	0	60	0	Negative	Negative	Negative	Positive	8	HER2-enriched	1	1	1	1	1	High	High	High	High	High
HE1000	100008015	E-T-CMF	183	70.1233	>=53.7	Postmenopausa	19	19	>=4	5	>2	1-2	Breast conserving surgery	Invasive ductal	Unknown	no	67.5	15	85	0	87.5	Yes	Yes	97.7	1	97.7	1	60	0	60	0	Negative	Negative	Negative	Positive	15	HER2-enriched	0	1	1	0	1	Low	High	High	Low	High
HE1000	100008016	E-T-CMF	183	60.5863	>=53.7	Postmenopausa	18	7	>=4	1.5	<=2	3-4	Breast conserving surgery	Invasive ductal	yes	no	92.5	41	73.75	29	62.5	No	No	117.08	0	117.08	0	60	0	60	0	Positive	Negative	Positive	Negative	30	Luminal B	0	0	1	0	1	Low	Low	High	Low	High
HE1000	100001028	E-T-CMF	183	48.1288	<53.7	Premenopausal	13	1	0-3	1.5	<=2	1-2	Breast conserving surgery	Invasive ductal	yes	yes	63.75	37.5		25	97.5	No	No	152.36	0	152.36	0	60	0	60	0				Negative			0	1	1	0		Low	High	High	Low
HE1000	100002037	ET-CMF	183	34.5562	<53.7	Premenopausal	13	11	>=4	3	>2	3-4	MRM	Invasive ductal	yes	yes	23.5	95	0	0	62.5	No	Yes	81.7	1	81.7	1	60	0	60	0	Positive	Positive	Positive	Negative	40	Luminal B	0	0	0	1	0	Low	Low	Low	High	Low
HE1000	100002038	E-T-CMF	183	44.1589	<53.7	Premenopausal	26	14	>=4	1.6	<=2	1-2	MRM	Invasive lobular	yes	yes	11.5	65	70	7.5	92.5	Yes	Yes	51.08	1	83.74	1	51.08	1	60	0	Positive	Positive	Positive	Negative	17	Luminal A	0	1	0	1	1	Low	High	Low	High	High
HE1000	100002039	ET-CMF	183	49.2712	<53.7	Premenopausal	18	8	>=4	3	>2	1-2	Breast conserving surgery	Invasive ductal	yes	yes	0	70	25	0	90	No	No	122.2	0	122.2	0	60	0	60	0	Negative	Negative	Negative	Negative	75	TNBC	0	1	0	1	1	Low	High	Low	High	High
HE1000	100002040	E-T-CMF	183	38.5945	<53.7	Premenopausal	29	9	>=4	4.8	>2	3-4	Breast conserving surgery	Invasive ductal	yes	yes	0	12.5	80	0	100	No	No	121.21	0	121.21	0	60	0	60	0	Positive	Positive	Positive	Negative	7.5	Luminal A	0	1	0	0	1	Low	High	Low	Low	High
HE1000	100003011	E-T-CMF	183	40.1534	<53.7	Premenopausal	4	1	0-3	1.5	<=2	3-4	MRM	Invasive ductal	no	yes	0	67.5	20	20	62.5	No	No	155.51	0	155.51	0	60	0	60	0	Positive	Positive	Positive	Negative	5	Luminal A	0	0	0	1	1	Low	Low	Low	High	High
HE1000	100003015	ET-CMF	183	39.7589	<53.7	Premenopausal	16	1	0-3	5.5	>2	3-4	Breast conserving surgery	Invasive ductal	yes	yes	45	15	92.5	32.5	95	No	No	151.57	0	151.57	0	60	0	60	0	Positive	Positive	Positive	Negative	13	Luminal A	0	1	1	0	1	Low	High	High	Low	High
HE1000	100005028	E-T-CMF	183	64.6959	>=53.7	Postmenopausa	10	3	0-3	2	<=2	1-2	MRM	Invasive ductal	no	yes	0	60	0	0	95	No	No	107.97	0	107.97	0	60	0	60	0	Positive	Positive	Positive	Negative	15	Luminal A	0	1	0	1	0	Low	High	Low	High	Low
HE1000	100006037	E-T-CMF	183	55.1616	>=53.7	Postmenopausa	11	8	>=4	3	>2	1-2	MRM	Invasive ductal	yes	yes	9.5	77.5	82.5	47.5	100	Yes	Yes	43.21	1	67.02	1	43.21	1	60	0	Positive	Positive	Positive	Negative	17.5	Luminal A	0	1	0	1	1	Low	High	Low	High	High
HE1000	100006038	ET-CMF	183	54.8849	>=53.7	Postmenopausa	14	14	>=4	0.7	<=2	1-2	Breast conserving surgery	Invasive ductal	yes	yes	20	42.5	0	0	77.5	No	No	145.9	0	145.9	0	60	0	60	0	Positive	Positive	Positive	Negative	2.5	Luminal A	0	1	0	0	0	Low	High	Low	Low	Low
HE1000	100006039	ET-CMF	183	65.4219	>=53.7	Postmenopausa	12	4	>=4	1.3	<=2	1-2	Breast conserving surgery	Invasive ductal	yes	yes	2.5		75	2.5	100	No	No	152.66	0	152.66	0	60	0	60	0	Negative	Negative	Negative	Negative	32.5	TNBC	0	1	0		1	Low	High	Low		High
HE1000	100006040	E-T-CMF	183	70.1753	>=53.7	Postmenopausa	14	9	>=4	3.5	>2	3-4	MRM	Invasive ductal	yes	yes	0	100	25	22.5	65	Yes	Yes	43.64	1	57.74	1	43.64	1	57.74	1	Negative	Negative	Negative	Positive	55	HER2-enriched	0	0	0	1	1	Low	Low	Low	High	High
HE1000	100006043	E-T-CMF	183	65.7233	>=53.7	Postmenopausa	13	4	>=4	3.5	>2	1-2	Breast conserving surgery	Invasive ductal	yes	yes	7	95	80	65	97.5	No	No	148.26	0	148.26	0	60	0	60	0	Positive	Positive	Positive	Positive	7.5	Luminal HER2	1	1	0	1	1	High	High	Low	High	High
HE1000	100006044	ET-CMF	183	65.2685	>=53.7	Postmenopausa	34	32	>=4	7	>2	3-4	MRM	Invasive ductal	yes	yes	76.25	2.5	60	0	93.75	No	No	114.92	0	114.92	0	60	0	60	0	Positive	Positive	Positive	Negative	22.5	Luminal B	0	1	1	0	1	Low	High	High	Low	High
HE1000	100007007	ET-CMF	183	66.6466	>=53.7	Postmenopausa	17	1	0-3	6.5	>2	3-4	MRM	Invasive ductal	yes	no	67.5	90	35	67.5	92.5	No	No	145.74	0	145.74	0	60	0	60	0	Positive	Negative	Positive	Negative	17.5	Luminal A	1	1	1	1	1	High	High	High	High	High
HE1000	100007008	E-T-CMF	183	59.1863	>=53.7	Postmenopausa	12	1	0-3	2	<=2	3-4	Breast conserving surgery	Invasive ductal	yes	no	0	82.5	87.5	75	92.5	No	No	154	0	154	0	60	0	60	0	Negative	Negative	Negative	Negative	32.5	TNBC	1	1	0	1	1	High	High	Low	High	High
HE1000	100007009	ET-CMF	183	64.5836	>=53.7	Postmenopausa	16	2	0-3	3	>2	3-4	Breast conserving surgery	Invasive ductal	yes	yes	0	82.5	37.5	2.5	97.5	No	No	153.51	0	153.51	0	60	0	60	0	Negative	Negative	Negative	Negative	9	TNBC	0	1	0	1	1	Low	High	Low	High	High
HE1000	100008018	ET-CMF	183	59.2247	>=53.7	Postmenopausa	26	24	>=4	6	>2	1-2	MRM	Invasive ductal	no	yes	40	11	0	0	30	Yes	Yes	8.59	1	42.69	1	8.59	1	42.69	1	Positive	Positive	Positive	Negative	10	Luminal A	0	0	0	0	0	Low	Low	Low	Low	Low
HE1000	100001030	ET-CMF	183	43.4712	<53.7	Premenopausal	17	1	0-3	3.4	>2	1-2	MRM	Invasive ductal	no	yes	12	67.5	55	22.5	100	Yes	Yes	57.77	1	119.48	1	57.77	1	60	0	Positive	Positive	Positive	Positive		Luminal HER2	0	1	0	1	1	Low	High	Low	High	High
HE1000	100002041	E-T-CMF	183	49.2904	<53.7	Postmenopausa	16	4	>=4	2	<=2	1-2	MRM	Invasive lobular	yes	yes			0	0		No	No	124.92	0	124.92	0	60	0	60	0	Positive		Positive	Negative		Luminal AB	0				0	Low				Low
HE1000	100002042	ET-CMF	183	36.5123	<53.7	Premenopausal	21	6	>=4	3	>2	3-4	MRM	Invasive ductal	yes	yes	85	72.5	52.5	30	90	Yes	No	24.2	1	149.28	0	24.2	1	60	0	Negative	Negative	Negative	Negative	35	TNBC	0	1	1	1	1	Low	High	High	High	High
HE1000	100002044	E-T-CMF	183	32.0658	<53.7	Premenopausal	19	18	>=4	9.5	>2	3-4	MRM	Invasive lobular	yes	yes	0		55	0	85	Yes	Yes	31.57	1	90.36	1	31.57	1	60	0	Positive	Negative	Positive	Negative	9	Luminal A	0	1	0		1	Low	High	Low		High
HE1000	100002045	E-T-CMF	183	42.0082	<53.7	Premenopausal	43	5	>=4	5	>2	1-2	MRM	Invasive ductal	yes	yes	80	80	80	0	90	No	No	41.97	0	41.97	0	41.97	0	41.97	0	Negative	Negative	Negative	Positive	10	HER2-enriched	0	1	1	1	1	Low	High	High	High	High
HE1000	100002046	ET-CMF	183	43.1397	<53.7	Premenopausal	34	23	>=4	8	>2	3-4	MRM	Invasive ductal	yes	yes	60	85	85	0	98	No	No	148.92	0	148.92	0	60	0	60	0	Positive	Positive	Positive	Negative	10	Luminal A	0	1	1	1	1	Low	High	High	High	High
HE1000	100003014	E-T-CMF	183	44.4795	<53.7	Premenopausal	26	1	0-3	4.2	>2	3-4	Breast conserving surgery	Invasive ductal	yes	no	2.5	30	30	0	80	No	No	149.25	0	149.25	0	60	0	60	0	Positive	Positive	Positive	Negative	22	Luminal B	0	1	0	0	1	Low	High	Low	Low	High
HE1000	100004012	ET-CMF	183	47.8466	<53.7	Premenopausal	18	4	>=4	1.6	<=2	3-4	Breast conserving surgery	Invasive ductal	yes	yes	40		85	55	92.5	No	No	156.23	0	156.23	0	60	0	60	0	Negative	Negative	Negative	Positive	80	HER2-enriched	1	1	0		1	High	High	Low		High
HE1000	100005029	ET-CMF	183	50.4247	<53.7	Postmenopausa	32	1	0-3	2	<=2	3-4	Breast conserving surgery	Invasive ductal	yes	yes	0		0	0	80	No	No	157.77	0	157.77	0	60	0	60	0	Positive	Positive	Positive	Negative	22.5	Luminal B	0	1	0		0	Low	High	Low		Low
HE1000	100005030	ET-CMF	183	67.1726	>=53.7	Postmenopausa	13	1	0-3	1.2	<=2	1-2	MRM	Invasive ductal	no	yes	0	90	55	32.5	3.5	No	Yes	114.39	1	114.39	1	60	0	60	0	Positive	Positive	Positive	Negative	9	Luminal A	0	0	0	1	1	Low	Low	Low	High	High
HE1000	100005031	E-T-CMF	183	74.3836	>=53.7	Postmenopausa	18	2	0-3	3.5	>2	3-4	MRM	Invasive ductal	no	yes	85	70	65	0	90	No	No	158.59	0	158.59	0	60	0	60	0	Positive	Positive	Positive	Negative	6.5	Luminal A	0	1	1	1	1	Low	High	High	High	High
HE1000	100005032	E-T-CMF	183	69.9644	>=53.7	Postmenopausa	10	1	0-3	2.9	>2	1-2	Breast conserving surgery	Invasive ductal	yes	yes	0	80	60	0	85	No	No	118.66	0	118.66	0	60	0	60	0	Negative	Negative	Negative	Negative		TNBC	0	1	0	1	1	Low	High	Low	High	High
HE1000	100005033	ET-CMF	183	60.3808	>=53.7	Postmenopausa	14	1	0-3	2	<=2	1-2	Breast conserving surgery	Invasive ductal	yes	yes	70		80	55	95	No	No	142.98	0	142.98	0	60	0	60	0	Positive		Positive	Negative		Luminal AB	1	1	1		1	High	High	High		High
HE1000	100006045	E-T-CMF	183	68.3425	>=53.7	Postmenopausa	16	4	>=4	2.5	>2	1-2	MRM	Invasive ductal	yes	yes	85	90	75	0	95	No	Yes	44.3	1	44.3	1	44.3	1	44.3	1	Positive	Positive	Positive	Negative	5	Luminal A	0	1	1	1	1	Low	High	High	High	High
HE1000	100006046	ET-CMF	183	63.3425	>=53.7	Postmenopausa	27	22	>=4	6.5	>2	3-4	MRM	Invasive ductal	yes	yes	0	0	1	0	90	Yes	Yes	100.16	1	117.44	1	60	0	60	0	Positive	Positive	Positive	Negative	9	Luminal A	0	1	0	0	0	Low	High	Low	Low	Low
HE1000	100006047	E-T-CMF	183	52.4082	<53.7	Postmenopausa	17	6	>=4	2.5	>2	3-4	MRM	Mixed	yes	yes	82.5	45	52.5	1.75	91.25	Yes	No	47.54	1	118.46	0	47.54	1	60	0	Positive	Positive	Positive	Positive	5.75	Luminal HER2	0	1	1	0	1	Low	High	High	Low	High
HE1000	100006048	ET-CMF	183	51.4164	<53.7	Postmenopausa	20	10	>=4	4	>2	3-4	MRM	Invasive ductal	yes	no	0		80	0	85	Yes	Yes	16.89	1	53.48	1	16.89	1	53.48	1	Negative	Positive	Positive	Positive		Luminal HER2	0	1	0		1	Low	High	Low		High
HE1000	100006049	E-T-CMF	183	55.011	>=53.7	Postmenopausa	30	4	>=4	1.3	<=2	1-2	Breast conserving surgery	Invasive ductal	yes	yes	75	65	75	0	92.5	No	No	41.97	0	41.97	0	41.97	0	41.97	0	Positive	Positive	Positive	Negative	75	Luminal B	0	1	1	1	1	Low	High	High	High	High
HE1000	100002049	E-T-CMF	183	57.3973	>=53.7	Premenopausal	14	6	>=4	2	<=2	3-4	MRM	Invasive ductal	yes	yes	85		70	5	90	No	No	135.11	0	135.11	0	60	0	60	0	Positive	Positive	Positive	Negative	55	Luminal B	0	1	1		1	Low	High	High		High
HE1000	100002050	ET-CMF	183	56.4932	>=53.7	Premenopausal	9	4	>=4	7.5	>2	3-4	MRM	Invasive ductal	yes	yes	0	8.5	47.5	5	2.5	No	No	120.46	0	120.46	0	60	0	60	0	Negative	Positive	Positive	Positive	10	Luminal HER2	0	0	0	0	1	Low	Low	Low	Low	High
HE1000	100003016	ET-CMF	183	38.7507	<53.7	Premenopausal	24	1	0-3	2.2	>2	3-4	MRM	Invasive ductal	no	no	45	57.5	80	0	97.5	No	No	162.72	0	162.72	0	60	0	60	0	Negative	Negative	Negative	Negative	55	TNBC	0	1	1	1	1	Low	High	High	High	High
HE1000	100003027	ET-CMF	183	26.4493	<53.7	Premenopausal	20	1	0-3	2.7	>2	3-4	Breast conserving surgery	Invasive ductal	yes	no	85	100	0	0	85	No	No	115.44	0	115.44	0	60	0	60	0	Negative	Negative	Negative	Positive	82.5	HER2-enriched	0	1	1	1	0	Low	High	High	High	Low
HE1000	100004014	E-T-CMF	183	38.4658	<53.7	Premenopausal	15	10	>=4	2.2	>2	3-4	Breast conserving surgery	Invasive ductal	yes	no	0	67.5	65	40	100	Yes	Yes	18.1	1	106.79	1	18.1	1	60	0	Negative	Negative	Negative	Negative	8.5	TNBC	0	1	0	1	1	Low	High	Low	High	High
HE1000	100005034	E-T-CMF	183	57.2521	>=53.7	Postmenopausa	32	2	0-3	3.6	>2	1-2	MRM	Invasive ductal	yes	yes	65		80	70	77.5	Yes	Yes	88.43	1	126.16	1	60	0	60	0	Positive	Positive	Positive	Negative	37.5	Luminal B	1	1	1		1	High	High	High		High
HE1000	100005035	ET-CMF	183	65.7068	>=53.7	Postmenopausa	2	2	0-3	3.2	>2	1-2	MRM	Invasive ductal	yes	yes	30		1.5	7.5	95	Yes	Yes	47.57	1	57.93	1	47.57	1	57.93	1	Positive	Positive	Positive	Negative	12.5	Luminal A	0	1	0		0	Low	High	Low		Low
HE1000	100005037	ET-CMF	183	56.8932	>=53.7	Postmenopausa	12	3	0-3	2.2	>2	1-2	Breast conserving surgery	Invasive ductal	yes	yes	0	65	7.5	0	95	Yes	Yes	96.1	1	121.93	1	60	0	60	0	Positive	Positive	Positive	Negative	2	Luminal A	0	1	0	1	0	Low	High	Low	High	Low
HE1000	100006050	ET-CMF	183	61.4521	>=53.7	Postmenopausa	9	9	>=4	2	<=2	3-4	MRM	Invasive ductal	yes	yes	2.5	2.5	77.5	9	87.5	Yes	Yes	34.46	1	43.08	1	34.46	1	43.08	1	Positive	Positive	Positive	Negative	4	Luminal A	0	1	0	0	1	Low	High	Low	Low	High
HE1000	100007011	E-T-CMF	183	72.3616	>=53.7	Postmenopausa	13	1	0-3	3.5	>2	3-4	Breast conserving surgery	Invasive ductal	yes	no	22.5	52.5	11	0	97.5	No	No	154.03	0	154.03	0	60	0	60	0	Negative	Negative	Negative	Negative	85	TNBC	0	1	0	0	0	Low	High	Low	Low	Low
HE1000	100007013	ET-CMF	183	64.9507	>=53.7	Postmenopausa	12	2	0-3	4	>2	3-4	Breast conserving surgery	Invasive ductal	yes	no		70				No	No	87.93	0	87.93	0	60	0	60	0	Negative	Negative	Negative	Negative	89.5	TNBC				1					High
HE1000	100001143	E-T-CMF	183	44.7425	<53.7	Premenopausal	5	1	0-3	2.5	>2	3-4	MRM	Invasive ductal	no	yes	55	100	15	0	77.5	No	No	121.25	0	121.25	0	60	0	60	0	Positive	Positive	Positive	Negative	25	Luminal B	0	1	1	1	1	Low	High	High	High	High
HE1000	100001034	ET-CMF	183	37.7096	<53.7	Premenopausal	23	1	0-3	3.5	>2	3-4	Breast conserving surgery	Invasive ductal	yes	no	35	90	0	0	85	No	Yes	69.57	1	69.57	1	60	0	60	0	Positive	Positive	Positive	Negative	1.5	Luminal A	0	1	0	1	0	Low	High	Low	High	Low
HE1000	100001036	ET-CMF	183	47.8986	<53.7	Premenopausal	17	1	0-3	2.1	>2	1-2	MRM	Invasive lobular	no	yes	60		92.5	40	100	No	No	160.69	0	160.69	0	60	0	60	0	Positive	Positive	Positive	Negative	22	Luminal B	0	1	1		1	Low	High	High		High
HE1000	100001037	E-T-CMF	183	50.4329	<53.7	Premenopausal	15	2	0-3	0.8	<=2	1-2	MRM	Invasive ductal	no	yes	15	77.5	70	9	45	No	No	156.2	0	156.2	0	60	0	60	0	Positive	Positive	Positive	Negative	1	Luminal A	0	0	0	1	1	Low	Low	Low	High	High
HE1000	100002051	ET-CMF	183	50.9918	<53.7	Premenopausal	20	15	>=4	3	>2	3-4	MRM	Invasive ductal	yes	yes	0	70	20	0		Yes	Yes	6.85	1	8.1	1	6.85	1	8.1	1	Negative	Negative	Negative	Negative	10	TNBC	0		0	1	1	Low		Low	High	High
HE1000	100002052	E-T-CMF	183	47.1178	<53.7	Premenopausal	4	4	>=4	2.5	>2	3-4	Breast conserving surgery	Mixed	yes	yes	0	3.5	0	0	42.5	No	No	147.64	0	147.64	0	60	0	60	0	Positive	Positive	Positive	Negative	1.5	Luminal A	0	0	0	0	0	Low	Low	Low	Low	Low
HE1000	100004015	ET-CMF	183	48.9644	<53.7	Premenopausal	21	15	>=4	3.5	>2	3-4	MRM	Invasive ductal	yes	no	0	80	12.5	0	72.5	Yes	No	34.59	1	74.62	0	34.59	1	60	0	Negative	Negative	Negative	Negative	2	TNBC	0	1	0	1	0	Low	High	Low	High	Low
HE1000	100005039	ET-CMF	183	61.5151	>=53.7	Postmenopausa	16	2	0-3	2.2	>2	1-2	Breast conserving surgery	Invasive ductal	yes	yes	37.5	21	65	9	42.5	No	No	141.54	0	141.54	0	60	0	60	0	Positive	Positive	Positive	Negative	17.5	Luminal A	0	0	0	0	1	Low	Low	Low	Low	High
HE1000	100005040	E-T-CMF	183	67.126	>=53.7	Postmenopausa	15	1	0-3	4	>2	1-2	MRM	Invasive ductal	yes	yes	30		15	0	100	No	No	146.62	0	146.62	0	60	0	60	0	Positive	Positive	Positive	Negative	5	Luminal A	0	1	0		1	Low	High	Low		High
HE1000	100005041	ET-CMF	183	60.6849	>=53.7	Postmenopausa	15	3	0-3	1.7	<=2	1-2	MRM	Mixed	yes	yes	0		0	0	38.5	Yes	Yes	78.43	1	157.97	1	60	0	60	0	Positive	Positive	Positive	Negative	45	Luminal B	0	0	0		0	Low	Low	Low		Low
HE1000	100006053	ET-CMF	183	58.5096	>=53.7	Postmenopausa	20	12	>=4	2.5	>2	1-2	Breast conserving surgery	Invasive lobular	yes	yes	0	35		0	82.5	Yes	Yes	23.02	1	70.33	1	23.02	1	60	0	Positive	Positive	Positive	Negative	5	Luminal A	0	1	0	0		Low	High	Low	Low
HE1000	100007012	E-T-CMF	183	57.4438	>=53.7	Postmenopausa	13	2	0-3	3.6	>2	3-4	MRM	Invasive ductal	no	no	50		2.5	0	100	No	No	140.75	0	140.75	0	60	0	60	0	Negative	Negative	Negative	Positive	60	HER2-enriched	0	1	1		0	Low	High	High		Low
HE1000	100008020	E-T-CMF	183	50.3507	<53.7	Postmenopausa	22	16	>=4	1.2	<=2	3-4	Breast conserving surgery	Invasive ductal	yes	no	45	40	40	0	52.5	Yes	Yes	13.21	1	47.08	1	13.21	1	47.08	1	Positive	Positive	Positive	Negative	2	Luminal A	0	0	1	0	1	Low	Low	High	Low	High
HE1000	100008021	ET-CMF	183	60.5534	>=53.7	Postmenopausa	14	14	>=4	3.5	>2	3-4	MRM	Invasive ductal	yes	no	9	97.5	20	17.5	75	Yes	Yes	31.38	1	63.41	1	31.38	1	60	0	Negative	Negative	Negative	Positive	45	HER2-enriched	0	1	0	1	1	Low	High	Low	High	High
HE1000	100008022	E-T-CMF	183	52.7425	<53.7	Postmenopausa	16	5	>=4	2.4	>2	1-2	MRM	Invasive ductal	yes	no	40	75	70	60	92.5	No	No	136.82	0	136.82	0	60	0	60	0	Negative	Negative	Negative	Negative	85	TNBC	1	1	0	1	1	High	High	Low	High	High
HE1000	100002054	ET-CMF	183	37.0219	<53.7	Premenopausal	15	4	>=4	3	>2	1-2	MRM	Invasive ductal	no	yes	55	55	70	0	100	No	No	84.3	0	84.3	0	60	0	60	0	Positive	Positive	Positive	Negative	4	Luminal A	0	1	1	1	1	Low	High	High	High	High
HE1000	100001043	ET-CMF	183	50.1863	<53.7	Premenopausal	19	3	0-3	2.5	>2	1-2	MRM	Invasive ductal	yes	yes	32.5	90	80	30	100	No	No	140.07	0	140.07	0	60	0	60	0	Positive	Positive	Positive	Negative	20	Luminal B	0	1	0	1	1	Low	High	Low	High	High
HE1000	100001044	E-T-CMF	183	35.7233	<53.7	Premenopausal	12	2	0-3	2.5	>2	3-4	MRM	Invasive ductal	no	yes			90			Yes	Yes	32.43	1	42	1	32.43	1	42	1	Negative	Negative	Negative	Negative		TNBC					1					High
HE1000	100001047	E-T-CMF	183	40.8055	<53.7	Premenopausal	35	11	>=4	1.6	<=2	1-2	MRM	Invasive ductal	no	yes	27.5	72.5	55	5	92.5	No	No	142.98	0	142.98	0	60	0	60	0	Positive	Positive	Positive	Negative	3	Luminal A	0	1	0	1	1	Low	High	Low	High	High
HE1000	100001048	ET-CMF	183	47.1151	<53.7	Premenopausal	9	2	0-3	1.8	<=2	1-2	Breast conserving surgery	Invasive lobular	yes	yes	0	20	8.5	0	80	No	No	150.39	0	150.39	0	60	0	60	0	Positive	Positive	Positive	Negative	6.5	Luminal A	0	1	0	0	0	Low	High	Low	Low	Low
HE1000	100002053	E-T-CMF	183	45.1123	<53.7	Premenopausal	9	2	0-3	3.5	>2	3-4	MRM	Invasive ductal	yes	yes	50		52.5	42.5	90	No	MD	98.85	0	98.85	0	60	0	60	0	Positive	Positive	Positive	Negative	22.5	Luminal B	0	1	1		1	Low	High	High		High
HE1000	100002056	ET-CMF	183	40.7836	<53.7	Premenopausal	9	6	>=4	2	<=2	3-4	MRM	Mixed	yes	yes	0		55	0	95	Yes	Yes	15.8	1	41.25	1	15.8	1	41.25	1	Positive	Positive	Positive	Negative	27.5	Luminal B	0	1	0		1	Low	High	Low		High
HE1000	100002057	E-T-CMF	183	41.1479	<53.7	Premenopausal	27	12	>=4	2.3	>2	3-4	Breast conserving surgery	Invasive ductal	yes	yes	47.5		75	32.5	80	No	No	117.28	0	117.28	0	60	0	60	0	Positive	Positive	Positive	Negative	52.5	Luminal B	0	1	1		1	Low	High	High		High
HE1000	100002058	ET-CMF	183	46.6986	<53.7	Postmenopausa	20	11	>=4	4.5	>2	1-2	MRM	Invasive ductal	yes	yes	1.5	70	75	17.5	80	No	No	116.33	0	116.33	0	60	0	60	0	Positive	Positive	Positive	Positive	55	Luminal HER2	0	1	0	1	1	Low	High	Low	High	High
HE1000	100002059	ET-CMF	183	41.7452	<53.7	Premenopausal	20	5	>=4	4	>2	3-4	MRM	Invasive ductal	yes	yes	0		47.5	0	97.5	Yes	Yes	74.16	1	98.62	1	60	0	60	0	Positive	Positive	Positive	Negative	28	Luminal B	0	1	0		1	Low	High	Low		High
HE1000	100002060	E-T-CMF	183	54.0466	>=53.7	Premenopausal	33	6	>=4	1.9	<=2	3-4	MRM	Invasive ductal	yes	no	67.5	82.5	80	40	100	No	No	142.98	0	142.98	0	60	0	60	0	Negative	Negative	Negative	Positive	80	HER2-enriched	0	1	1	1	1	Low	High	High	High	High
HE1000	100002061	E-T-CMF	183	42.7671	<53.7	Premenopausal	17	8	>=4	1.5	<=2	3-4	Breast conserving surgery	Invasive ductal	yes	yes	60		85	50	70	Yes	No	43.7	1	134.59	0	43.7	1	60	0	Negative	Negative	Negative	Negative	23.5	TNBC	0	0	1		1	Low	Low	High		High
HE1000	100002062	ET-CMF	183	36.8932	<53.7	Premenopausal	10	4	>=4	2.5	>2	1-2	MRM	Invasive ductal	yes	yes	12.5		0	9	92.5	No	No	151.54	0	151.54	0	60	0	60	0	Positive	Positive	Positive	Positive	52.5	Luminal HER2	0	1	0		0	Low	High	Low		Low
HE1000	100003017	ET-CMF	183	32.5945	<53.7	Premenopausal	11	3	0-3	3	>2	1-2	Breast conserving surgery	Invasive ductal	yes	no	67.5	37.5	90	55	100	Yes	Yes	16.95	1	31.05	1	16.95	1	31.05	1	Negative	Negative	Negative	Positive	90	HER2-enriched	1	1	1	0	1	High	High	High	Low	High
HE1000	100003018	ET-CMF	183	35.6247	<53.7	Premenopausal	5	3	0-3	1.6	<=2	3-4	Breast conserving surgery	Invasive ductal	yes	yes			80	60	75	No	No	86.52	0	86.52	0	60	0	60	0	Negative	Negative	Negative	Positive	85	HER2-enriched	1	1			1	High	High			High
HE1000	100003020	E-T-CMF	183	43.9123	<53.7	Premenopausal	25	1	0-3	2	<=2	3-4	Breast conserving surgery	Invasive ductal	yes	yes	0		22.5	0	90	No	No	151.31	0	151.31	0	60	0	60	0	Negative	Negative	Negative	Negative	90	TNBC	0	1	0		1	Low	High	Low		High
HE1000	100003023	E-T-CMF	183	49.3808	<53.7	Premenopausal	16	1	0-3	3	>2	3-4	MRM	Mixed	no	Unknown	30	27.5	72.5	0	70	No	No	134.85	0	134.85	0	60	0	60	0	Negative	Negative	Negative	Negative	67.5	TNBC	0	0	0	0	1	Low	Low	Low	Low	High
HE1000	100003026	ET-CMF	183	46.0767	<53.7	Premenopausal	10	2	0-3	3	>2	3-4	MRM	Mixed	yes	yes				0	80	Yes	Yes	68.33	1	100.07	1	60	0	60	0	Positive	Positive	Positive	Negative	25	Luminal B	0	1				Low	High
HE1000	100003029	ET-CMF	183	47.1452	<53.7	Premenopausal	15	1	0-3	1.4	<=2	1-2	Breast conserving surgery	Invasive ductal	yes	no	30	25	90	30	100	No	No	120.07	0	120.07	0	60	0	60	0		Positive	Positive	Positive	25	Luminal HER2	0	1	0	0	1	Low	High	Low	Low	High
HE1000	100005045	E-T-CMF	183	63.5425	>=53.7	Postmenopausa	21	3	0-3	2.3	>2	1-2	Breast conserving surgery	Invasive ductal	yes	yes	75	42.5	35	0	45	No	No	143.64	0	143.64	0	60	0	60	0	Positive	Positive	Positive	Negative	1.5	Luminal A	0	0	1	0	1	Low	Low	High	Low	High
HE1000	100005049	E-T-CMF	183	54.8274	>=53.7	Premenopausal	15	2	0-3	2	<=2	3-4	MRM	Invasive ductal	no	no	85	82.5	80	25	95	MD	No	120.85	0	120.85	0	60	0	60	0	Positive	Positive	Positive	Positive	15	Luminal HER2	0	1	1	1	1	Low	High	High	High	High
HE1000	100005051	ET-CMF	183	57.9781	>=53.7	Postmenopausa	24	1	0-3	1.5	<=2	3-4	Breast conserving surgery	Invasive ductal	no	no	0	50	12.5	0	100	No	No	146.03	0	146.03	0	60	0	60	0	Negative	Negative	Negative	Negative	95	TNBC	0	1	0	0	0	Low	High	Low	Low	Low
HE1000	100006060	ET-CMF	183	69.0877	>=53.7	Postmenopausa	17	4	>=4	3	>2	1-2	MRM	Invasive ductal	no	yes	0	90	80	0	65	No	No	154.36	0	154.36	0	60	0	60	0	Positive	Positive	Positive	Negative	4	Luminal A	0	0	0	1	1	Low	Low	Low	High	High
HE1000	100001050	ET-CMF	183	53.3123	<53.7	Premenopausal	20	1	0-3	3	>2	3-4	MRM	Invasive ductal	Unknown	no	1.5	32.5	27.5	0	72.5	No	No	134.07	0	134.07	0	60	0	60	0	Negative	Negative	Negative	Negative	47.5	TNBC	0	1	0	0	1	Low	High	Low	Low	High
HE1000	100001051	E-T-CMF	183	52.8164	<53.7	Premenopausal	17	3	0-3	3.8	>2	3-4	MRM	Invasive ductal	Unknown	yes	91.25	47	85	60	90	No	No	146.36	0	146.36	0	60	0	60	0	Positive	Positive	Positive	Negative	15	Luminal A	1	1	1	0	1	High	High	High	Low	High
HE1000	100001052	ET-CMF	183	50.1151	<53.7	Premenopausal	17	1	0-3	3	>2	3-4	Breast conserving surgery	Invasive ductal	yes	yes	11	0	82.5	67.5	95	No	No	83.41	0	83.41	0	60	0	60	0	Positive	Positive	Positive	Negative	32.5	Luminal B	1	1	0	0	1	High	High	Low	Low	High
HE1000	100001053	E-T-CMF	183	43.2959	<53.7	Premenopausal	14	1	0-3	3	>2	1-2	Breast conserving surgery	Invasive ductal	yes	yes	35	42.5	22.5	30	90	No	No	127.15	0	127.15	0	60	0	60	0	Positive	Positive	Positive	Positive	3	Luminal HER2	0	1	0	0	1	Low	High	Low	Low	High
HE1000	100001056	E-T-CMF	183	43.3233	<53.7	Premenopausal	16	1	0-3	2.5	>2	1-2	MRM	Invasive ductal	no	yes	0	47.5	72.5	0	90	Yes	Yes	24.1	1	39.84	1	24.1	1	39.84	1	Negative	Positive	Positive	Negative	3	Luminal A	0	1	0	0	1	Low	High	Low	Low	High
HE1000	100001058	ET-CMF	183	36.8959	<53.7	Premenopausal	28	2	0-3	1.5	<=2	3-4	MRM	Invasive ductal	no	yes	5	80	45	0	92.5	Yes	No	13.77	1	176.03	0	13.77	1	60	0	Positive	Positive	Positive	Positive	80	Luminal HER2	0	1	0	1	1	Low	High	Low	High	High
HE1000	100002065	E-T-CMF	183	37.8658	<53.7	Premenopausal	11	7	>=4	7.5	>2	3-4	MRM	Invasive ductal	yes	yes		26.25	0	0	67.5	Yes	Yes	24.16	1	40.85	1	24.16	1	40.85	1	Negative	Negative	Negative	Negative		TNBC	0	0		0	0	Low	Low		Low	Low
HE1000	100002066	ET-CMF	183	50.4329	<53.7	Premenopausal	17	5	>=4	1.5	<=2	3-4	MRM	Invasive ductal	yes	yes	0	65	25	0	62.5	No	Yes	85.61	1	85.61	1	60	0	60	0	Positive	Positive	Positive	Negative		Luminal AB	0	0	0	1	1	Low	Low	Low	High	High
HE1000	100002067	E-T-CMF	183	29.937	<53.7	Premenopausal	19	6	>=4	3	>2	3-4	MRM	Invasive ductal	yes	yes	80		6.5	0	95	No	No	146.39	0	146.39	0	60	0	60	0	Positive	Positive	Positive	Positive	25	Luminal HER2	0	1	1		0	Low	High	High		Low
HE1000	100002068	ET-CMF	183	47.2521	<53.7	Premenopausal	10	4	>=4	2.2	>2	1-2	Breast conserving surgery	Invasive ductal	yes	yes		85			80	No	No	148.59	0	148.59	0	60	0	60	0	Negative	Positive	Positive	Negative	3	Luminal A		1		1			High		High
HE1000	100002069	E-T-CMF	183	43.9425	<53.7	Premenopausal	8	4	>=4	2.5	>2	1-2	Breast conserving surgery	Invasive ductal	yes	yes	0	75	47.5	0	97.5	No	Yes	99.9	1	99.9	1	60	0	60	0	Positive	Positive	Positive	Negative	10.5	Luminal A	0	1	0	1	1	Low	High	Low	High	High
HE1000	100003030	ET-CMF	183	39.5315	<53.7	Premenopausal	10	3	0-3	1.7	<=2	1-2	Breast conserving surgery	Invasive ductal	yes	no	0		0	0	90	No	No	136.79	0	136.79	0	60	0	60	0	Negative	Negative	Negative	Negative	5	TNBC	0	1	0		0	Low	High	Low		Low
HE1000	100003031	E-T-CMF	183	37.1178	<53.7	Premenopausal	19	1	0-3	0.7	<=2	1-2	MRM	Invasive ductal	no	no	55	80	70	22.5	85	No	No	117.28	0	117.28	0	60	0	60	0	Positive		Positive	Negative	2.5	Luminal A	0	1	1	1	1	Low	High	High	High	High
HE1000	100003028	E-T-CMF	183	44.1726	<53.7	Premenopausal	10	1	0-3	4.2	>2	3-4	MRM	Invasive ductal	yes	no	0	65	40	0	85	No	No	113.41	0	113.41	0	60	0	60	0	Negative	Negative	Negative	Negative	90	TNBC	0	1	0	1	1	Low	High	Low	High	High
HE1000	100004016	ET-CMF	183	43.5836	<53.7	Premenopausal	10	6	>=4	6	>2	3-4	MRM	Invasive ductal	yes	no	7.5	0	2.5	17.5	100	No	No	122.1	0	122.1	0	60	0	60	0	Positive	Positive	Positive	Negative	80	Luminal B	0	1	0	0	0	Low	High	Low	Low	Low
HE1000	100004018	ET-CMF	183	39.3726	<53.7	Premenopausal	19	11	>=4	5.5	>2	1-2	MRM	Invasive ductal	yes	no	65	85	37.5	47.5	97.5	Yes	Yes	11.97	1	50.89	1	11.97	1	50.89	1	Positive	Positive	Positive	Positive	50	Luminal HER2	0	1	1	1	1	Low	High	High	High	High
HE1000	100004019	E-T-CMF	183	44.2548	<53.7	Premenopausal	28	6	>=4	1.5	<=2	3-4	MRM	Mixed	yes	no	95	100	85	85	90	No	No	146.95	0	146.95	0	60	0	60	0	Negative	Negative	Negative	Positive	20	HER2-enriched	1	1	1	1	1	High	High	High	High	High
HE1000	100004020	ET-CMF	183	47.6164	<53.7	Premenopausal	8	3	0-3	6.5	>2	1-2	MRM	Invasive ductal	yes	yes	75	92.5	2	0	50	No	Yes	88.82	1	88.82	1	60	0	60	0				Negative	30		0	0	1	1	0	Low	Low	High	High	Low
HE1000	100004021	E-T-CMF	183	46.1123	<53.7	Premenopausal	13	5	>=4	1.8	<=2	1-2	MRM	Invasive ductal	yes	Unknown	87.5		0	0	100	No	No	117.41	0	117.41	0	60	0	60	0	Positive	Positive	Positive	Positive	10	Luminal HER2	0	1	1		0	Low	High	High		Low
HE1000	100004022	E-T-CMF	183	42.2438	<53.7	Premenopausal	10	9	>=4	3.5	>2	3-4	MRM	Invasive ductal	yes	no	86.5	92.5	0	0	97.5	Yes	Yes	15.51	1	44.46	1	15.51	1	44.46	1	Negative	Negative	Negative	Positive	75	HER2-enriched	0	1	1	1	0	Low	High	High	High	Low
HE1000	100004023	ET-CMF	183	46.8685	<53.7	Premenopausal	11	4	>=4	6	>2	3-4	Breast conserving surgery	Invasive ductal	yes	no	12.5	97.5	86	31.25	58.75	Yes	Yes	23.41	1	32.39	1	23.41	1	32.39	1	Positive	Negative	Positive	Negative	51.25	Luminal B	0	0	0	1	1	Low	Low	Low	High	High
HE1000	100005052	ET-CMF	183	63.5507	>=53.7	Postmenopausa	12	2	0-3	2.5	>2	1-2	MRM	Invasive ductal	no	yes	0	7.5	1.5	0	65	Yes	Yes	53.54	1	70.26	1	53.54	1	60	0	Positive	Positive	Positive	Negative	7.5	Luminal A	0	0	0	0	0	Low	Low	Low	Low	Low
HE1000	100005053	E-T-CMF	183	45.5123	<53.7	Postmenopausa	39	1	0-3	1.2	<=2	1-2	Breast conserving surgery	Invasive ductal	yes	yes	82.5	90	80	75	100	No	No	144.75	0	144.75	0	60	0	60	0	Positive	Positive	Positive	Negative	7.5	Luminal A	1	1	1	1	1	High	High	High	High	High
HE1000	100005054	ET-CMF	183	53.8301	>=53.7	Postmenopausa	17	3	0-3	2	<=2	1-2	Breast conserving surgery	Invasive ductal	yes	yes	80	90	70	40	90	No	No	110.46	0	110.46	0	60	0	60	0	Positive	Positive	Positive	Negative	1	Luminal A	0	1	1	1	1	Low	High	High	High	High
HE1000	100005055	E-T-CMF	183	57.4822	>=53.7	Postmenopausa	16	6	>=4	3	>2	3-4	MRM	Invasive ductal	no	yes	0	85	2	30	75	Yes	Yes	18.85	1	67.7	1	18.85	1	60	0	Positive	Positive	Positive	Negative	2	Luminal A	0	1	0	1	0	Low	High	Low	High	Low
HE1000	100005056	ET-CMF	183	59.3068	>=53.7	Postmenopausa	16	1	0-3	2.3	>2	1-2	Breast conserving surgery	Invasive ductal	yes	yes	0		35	60	82.5	No	No	143.05	0	143.05	0	60	0	60	0	Positive	Positive	Positive	Positive	10	Luminal HER2	1	1	0		1	High	High	Low		High
HE1000	100005058	ET-CMF	183	57.3507	>=53.7	Postmenopausa	11	2	0-3	2.5	>2	1-2	MRM	Invasive ductal	yes	yes	12.5	100	30	40	55	No	No	142.43	0	142.43	0	60	0	60	0	Positive	Positive	Positive	Negative	7.5	Luminal A	0	0	0	1	1	Low	Low	Low	High	High
HE1000	100005059	ET-CMF	183	47.9342	<53.7	Postmenopausa	25	1	0-3	1.3	<=2	3-4	MRM	Invasive ductal	no	yes	2.5	90	10	0	87.5	No	No	113.08	0	113.08	0	60	0	60	0	Positive	Negative	Positive	Positive	45	Luminal HER2	0	1	0	1	0	Low	High	Low	High	Low
HE1000	100005060	E-T-CMF	183	52.2356	<53.7	Postmenopausa	14	2	0-3	1.7	<=2	3-4	Breast conserving surgery	Invasive ductal	yes	yes	42.5	92.5	9	47.5	92.5	No	No	112.46	0	112.46	0	60	0	60	0	Positive	Negative	Positive	Positive	65	Luminal HER2	0	1	0	1	0	Low	High	Low	High	Low
HE1000	100006062	ET-CMF	183	60.7096	>=53.7	Postmenopausa	9	5	>=4	2.8	>2	1-2	MRM	Invasive ductal	yes	yes	0	75	75	2.5	95	Yes	Yes	77.11	1	86.33	1	60	0	60	0	Positive	Positive	Positive	Negative	33.5	Luminal B	0	1	0	1	1	Low	High	Low	High	High
HE1000	100006063	E-T-CMF	183	58.7068	>=53.7	Postmenopausa	21	4	>=4	2.5	>2	1-2	MRM	Invasive ductal	no	yes	0	25	5	0	80	Yes	No	12.56	1	115.9	0	12.56	1	60	0				Negative			0	1	0	0	0	Low	High	Low	Low	Low
HE1000	100006064	ET-CMF	183	54.7973	>=53.7	Postmenopausa	48	24	>=4	2	<=2	1-2	Breast conserving surgery	Invasive ductal	yes	yes	60	82.5	82.5	75	52.5	Yes	Yes	60.62	1	87.28	1	60	0	60	0	Positive	Negative	Positive	Negative	37.5	Luminal B	1	0	1	1	1	High	Low	High	High	High
HE1000	100006065	E-T-CMF	183	49.7315	<53.7	Postmenopausa	13	13	>=4	3.2	>2	3-4	MRM	Invasive ductal	yes	yes	92.5	65	80	0	42.5	Yes	Yes	10.62	1	12.75	1	10.62	1	12.75	1	Negative	Positive	Positive	Negative	60	Luminal B	0	0	1	1	1	Low	Low	High	High	High
HE1000	100006066	ET-CMF	183	56.0137	>=53.7	Postmenopausa	19	6	>=4	3.6	>2	3-4	MRM	Invasive ductal	yes	yes	11	72.5	0	0	95	Yes	Yes	39.31	1	72.49	1	39.31	1	60	0	Positive	Positive	Positive	Negative	10	Luminal A	0	1	0	1	0	Low	High	Low	High	Low
HE1000	100006067	ET-CMF	183	56.326	>=53.7	Postmenopausa	14	5	>=4	1.8	<=2	3-4	MRM	Invasive ductal	yes	yes	65		22.5	60	100	No	No	95.9	0	95.9	0	60	0	60	0	Negative	Negative	Negative	Positive	40	HER2-enriched	1	1	1		1	High	High	High		High
HE1000	100006068	E-T-CMF	183	60.6219	>=53.7	Postmenopausa	29	21	>=4	2.5	>2	1-2	MRM	Invasive ductal	yes	yes	0	5	2.5	0	100	Yes	Yes	13.21	1	103.38	1	13.21	1	60	0	Positive	Positive	Positive	Negative	27.5	Luminal B	0	1	0	0	0	Low	High	Low	Low	Low
HE1000	100006070	ET-CMF	183	60.789	>=53.7	Postmenopausa	9	9	>=4	2.8	>2	1-2	MRM	Invasive ductal	yes	yes	12.5	35	62.5	5	92.5	Yes	Yes	32.59	1	60.13	1	32.59	1	60	0	Positive	Positive	Positive	Positive	12	Luminal HER2	0	1	0	0	1	Low	High	Low	Low	High
HE1000	100006071	E-T-CMF	183	56.589	>=53.7	Postmenopausa	17	5	>=4	2.4	>2	3-4	Breast conserving surgery	Invasive ductal	yes	no	5	80	75	0	100	No	No	119.34	0	119.34	0	60	0	60	0	Positive	Negative	Positive	Negative	80	Luminal B	0	1	0	1	1	Low	High	Low	High	High
HE1000	100006073	E-T-CMF	183	60.8082	>=53.7	Postmenopausa	20	3	0-3	1.5	<=2	1-2	Breast conserving surgery	Invasive ductal	yes	yes	0	0	0	7.5	95	No	No	116.33	0	116.33	0	60	0	60	0	Positive	Positive	Positive	Negative	3	Luminal A	0	1	0	0	0	Low	High	Low	Low	Low
HE1000	100006075	ET-CMF	183	54.8247	>=53.7	Postmenopausa	23	21	>=4	4	>2	3-4	MRM	Invasive ductal	yes	yes	0		3	0	97.5	Yes	Yes	23.38	1	40.3	1	23.38	1	40.3	1	Positive	Positive	Positive	Negative	17.5	Luminal A	0	1	0		0	Low	High	Low		Low
HE1000	100006077	E-T-CMF	183	66.8822	>=53.7	Postmenopausa	29	23	>=4	3	>2	1-2	MRM	Invasive lobular	yes	yes	0			0		No	No	43.9	0	43.9	0	43.9	0	43.9	0	Positive	Positive	Positive	Negative		Luminal AB	0		0			Low		Low
HE1000	100006072	ET-CMF	183	68.2	>=53.7	Postmenopausa	27	21	>=4	2	<=2	1-2	MRM	Invasive lobular	yes	yes	52.5	100	15	20	90	No	Yes	41.28	1	41.28	1	41.28	1	41.28	1	Positive	Negative	Positive	Positive	45	Luminal HER2	0	1	1	1	1	Low	High	High	High	High
HE1000	100006078	ET-CMF	183	65.8849	>=53.7	Postmenopausa	18	7	>=4	1.2	<=2	3-4	Breast conserving surgery	Invasive ductal	yes	yes	4.5	95	80	87.5	92.5	Yes	Yes	24	1	52.75	1	24	1	52.75	1	Positive	Negative	Positive	Positive	30	Luminal HER2	1	1	0	1	1	High	High	Low	High	High
HE1000	100006079	E-T-CMF	183	69.7397	>=53.7	Postmenopausa	26	12	>=4	2	<=2	1-2	MRM	Invasive ductal	no	yes	42.5		0	12.5	100	No	No	143.87	0	143.87	0	60	0	60	0	Positive	Positive	Positive	Negative	2	Luminal A	0	1	0		0	Low	High	Low		Low
HE1000	100006080	ET-CMF	183	63.9534	>=53.7	Postmenopausa	15	15	>=4	2	<=2	1-2	Breast conserving surgery	Invasive lobular	yes	yes	0	85	65	0	95	No	No	82.92	0	82.92	0	60	0	60	0	Positive	Negative	Positive	Negative	20	Luminal B	0	1	0	1	1	Low	High	Low	High	High
HE1000	100006081	E-T-CMF	183	54.274	>=53.7	Postmenopausa	23	21	>=4	4	>2	1-2	MRM	Invasive ductal	yes	no	25	15	80	15	92.5	No	No	138.36	0	138.36	0	60	0	60	0	Positive	Negative	Positive	Positive	35	Luminal HER2	0	1	0	0	1	Low	High	Low	Low	High
HE1000	100007014	ET-CMF	183	55.7479	>=53.7	Postmenopausa	6	2	0-3	3.8	>2	1-2	MRM	Invasive ductal	no	no	82.5		40	25	100	Yes	Yes	34.2	1	79.02	1	34.2	1	60	0	Positive	Negative	Positive	Negative	10	Luminal A	0	1	1		1	Low	High	High		High
HE1000	100007015	E-T-CMF	183	46.2521	<53.7	Postmenopausa	15	1	0-3	2.8	>2	3-4	Breast conserving surgery	Invasive ductal	yes	no	32.5	57.5	15	12.5	100	No	No	143.54	0	143.54	0	60	0	60	0	Positive	Positive	Positive	Negative	5.5	Luminal A	0	1	0	1	1	Low	High	Low	High	High
HE1000	100008023	ET-CMF	183	66.6904	>=53.7	Postmenopausa	9	8	>=4	1.7	<=2	3-4	MRM	Invasive ductal	yes	no	0	20	5	0	30	Yes	Yes	24.56	1	71.38	1	24.56	1	60	0	Negative	Negative	Negative	Negative		TNBC	0	0	0	0	0	Low	Low	Low	Low	Low
HE1000	100008024	E-T-CMF	183	62.7342	>=53.7	Postmenopausa	11	5	>=4	4.2	>2	3-4	MRM	Invasive ductal	yes	no	55	12.5	82.5	20	95	No	No	117.64	0	117.64	0	60	0	60	0	Negative	Negative	Negative	Positive	75	HER2-enriched	0	1	1	0	1	Low	High	High	Low	High
HE1000	100008026	E-T-CMF	183	64.9753	>=53.7	Postmenopausa	15	12	>=4	7	>2	1-2	MRM	Invasive lobular	yes	no	11.5	42.5	75	2.5	80	Yes	Yes	19.54	1	25.93	1	19.54	1	25.93	1	Positive	Negative	Positive	Negative	20	Luminal B	0	1	0	0	1	Low	High	Low	Low	High
HE1000	100001060	ET-CMF	183	27.6849	<53.7	Premenopausal	23	2	0-3	2	<=2	3-4	MRM	Invasive ductal	no	yes	3.5	82.5	85	20	100	Yes	No	41.97	1	179.9	0	41.97	1	60	0	Positive	Positive	Positive	Negative	90	Luminal B	0	1	0	1	1	Low	High	Low	High	High
HE1000	100001065	E-T-CMF	183	34.1808	<53.7	Premenopausal	21	1	0-3	2.5	>2	3-4	MRM	Invasive ductal	no	no	3.5		17.5	0	95	No	No	130.66	0	130.66	0	60	0	60	0	Negative	Negative	Negative	Negative	3	TNBC	0	1	0		1	Low	High	Low		High
HE1000	100001071	E-T-CMF	183	50.5918	<53.7	Premenopausal	20	1	0-3	3.2	>2	1-2	MRM	Invasive ductal	no	yes	0		70	0	85	No	No	147.64	0	147.64	0	60	0	60	0	Positive	Positive	Positive	Negative	12.5	Luminal A	0	1	0		1	Low	High	Low		High
HE1000	100001072	ET-CMF	183	39.3014	<53.7	Premenopausal	12	1	0-3	2.6	>2	3-4	Breast conserving surgery	Invasive ductal	yes	yes	75	75	4	6	65	No	No	146.2	0	146.2	0	60	0	60	0	Positive	Positive	Positive	Negative	10	Luminal A	0	0	1	1	0	Low	Low	High	High	Low
HE1000	100001073	E-T-CMF	183	37.137	<53.7	Premenopausal	13	2	0-3	1	<=2	1-2	Breast conserving surgery	Invasive ductal	yes	yes	65	70	12.5	25	100	No	No	133.97	0	133.97	0	60	0	60	0	Positive	Positive	Positive	Negative	5.5	Luminal A	0	1	1	1	0	Low	High	High	High	Low
HE1000	100001075	ET-CMF	183	33.8164	<53.7	Premenopausal	14	2	0-3	2.3	>2	1-2	Breast conserving surgery	Invasive ductal	yes	yes	65		32.5	50	100	No	No	140.85	0	140.85	0	60	0	60	0	Positive	Positive	Positive	Negative	9	Luminal A	0	1	1		1	Low	High	High		High
HE1000	100001076	E-T-CMF	183	38.4301	<53.7	Premenopausal	17	2	0-3	2	<=2	1-2	Breast conserving surgery	Invasive ductal	yes	yes	2.5	20	55	26	90	No	No	133.51	0	133.51	0	60	0	60	0		Positive	Positive	Negative	6.5	Luminal A	0	1	0	0	1	Low	High	Low	Low	High
HE1000	100002070	ET-CMF	183	50.7178	<53.7	Premenopausal	24	14	>=4	4	>2	1-2	MRM	Invasive ductal	yes	yes	8.5	16	90	0	90	No	No	154.39	0	154.39	0	60	0	60	0	Positive	Positive	Positive	Negative		Luminal AB	0	1	0	0	1	Low	High	Low	Low	High
HE1000	100002071	ET-CMF	183	52.0247	<53.7	Premenopausal	25	22	>=4	2	<=2	3-4	MRM	Invasive ductal	yes	yes	85	77.5	75	7.5	90	Yes	Yes	61.28	1	88.43	1	60	0	60	0	Positive	Positive	Positive	Negative	70	Luminal B	0	1	1	1	1	Low	High	High	High	High
HE1000	100002073	E-T-CMF	183	43.1589	<53.7	Premenopausal	21	6	>=4	0.9	<=2	1-2	MRM	Invasive ductal	yes	yes	0		47.5	0	82.5	Yes	Yes	12.33	1	37.9	1	12.33	1	37.9	1	Positive	Positive	Positive	Negative	5.5	Luminal A	0	1	0		1	Low	High	Low		High
HE1000	100002075	E-T-CMF	183	48.1288	<53.7	Premenopausal	50	26	>=4	4.5	>2	3-4		Invasive ductal	yes	Unknown	0	37.5	20	0	87.5	Yes	Yes	33.41	1	42.92	1	33.41	1	42.92	1	Negative	Positive	Positive	Negative	12.5	Luminal A	0	1	0	0	1	Low	High	Low	Low	High
HE1000	100002076	ET-CMF	183	42.9671	<53.7	Premenopausal	26	24	>=4	2.5	>2	1-2	MRM	Invasive lobular	yes	yes	0	72.5	65	0	82.5	No	No	81.15	0	81.15	0	60	0	60	0	Positive	Positive	Positive	Negative	9	Luminal A	0	1	0	1	1	Low	High	Low	High	High
HE1000	100002077	E-T-CMF	183	34.2192	<53.7	Premenopausal	19	6	>=4	4	>2	1-2	Breast conserving surgery	Invasive ductal	yes	yes	90		92.5	80	100	No	No	147.41	0	147.41	0	60	0	60	0	Positive	Positive	Positive	Positive	2	Luminal HER2	1	1	1		1	High	High	High		High
HE1000	100002078	ET-CMF	183	52.9397	<53.7	Premenopausal	12	5	>=4	2.5	>2	3-4	MRM	Invasive lobular	yes	yes	8	5	80	0	95	Yes	No	23.9	1	32.2	0	23.9	1	32.2	0	Positive	Negative	Positive	Positive	7.5	Luminal HER2	0	1	0	0	1	Low	High	Low	Low	High
HE1000	100003033	E-T-CMF	183	46.0247	<53.7	Premenopausal	7	3	0-3	5.5	>2	3-4	MRM	Invasive ductal	yes	yes	5	65	85	30	42.5	Yes	Yes	68.92	1	102.62	1	60	0	60	0	Negative	Negative	Negative	Positive	3	HER2-enriched	0	0	0	1	1	Low	Low	Low	High	High
HE1000	100004024	ET-CMF	183	42.5863	<53.7	Premenopausal	6	1	0-3	6	>2	1-2	MRM	Invasive ductal	yes	no	0	40	90	55	100	No	No	139.51	0	139.51	0	60	0	60	0	Negative	Negative	Negative	Positive	25	HER2-enriched	1	1	0	0	1	High	High	Low	Low	High
HE1000	100005061	E-T-CMF	183	65.4082	>=53.7	Postmenopausa	17	3	0-3	2.5	>2	1-2	Breast conserving surgery	Invasive ductal	yes	yes	80	27.5	62.5	0	29	Yes	Yes	9.64	1	18.62	1	9.64	1	18.62	1	Negative	Negative	Negative	Negative	85	TNBC	0	0	1	0	1	Low	Low	High	Low	High
HE1000	100005062	ET-CMF	183	56.4603	>=53.7	Postmenopausa	17	1	0-3	3	>2	3-4	Breast conserving surgery	Invasive ductal	yes	yes	2.5	85	80	70	92.5	No	No	139.34	0	139.34	0	60	0	60	0	Positive	Positive	Positive	Negative	25	Luminal B	1	1	0	1	1	High	High	Low	High	High
HE1000	100005063	E-T-CMF	183	63.5562	>=53.7	Postmenopausa	15	1	0-3	2.1	>2	1-2	Breast conserving surgery	Invasive ductal	yes	yes		100	65	35	100	No	No	148.79	0	148.79	0	60	0	60	0	Positive	Positive	Positive	Negative	2	Luminal A	0	1		1	1	Low	High		High	High
HE1000	100005064	ET-CMF	183	57.011	>=53.7	Postmenopausa	7	3	0-3	2.8	>2	1-2	MRM	Invasive ductal	no	yes	60	82.5	37.5	65	100	Yes	Yes	88.98	1	137.54	1	60	0	60	0	Negative	Negative	Negative	Negative	2	TNBC	1	1	1	1	1	High	High	High	High	High
HE1000	100005065	ET-CMF	183	55.8247	>=53.7	Postmenopausa	23	2	0-3	4.5	>2	1-2	Breast conserving surgery	Invasive ductal	yes	yes	0	20	3	0	65	No	No	147.61	0	147.61	0	60	0	60	0	Negative	Negative	Negative	Negative	10	TNBC	0	0	0	0	0	Low	Low	Low	Low	Low
HE1000	100005069	E-T-CMF	183	56.7507	>=53.7	Postmenopausa	17	2	0-3	1.8	<=2	1-2	MRM	Invasive ductal	yes	yes	32.5	80	80	25	70	No	No	100.36	0	100.36	0	60	0	60	0	Positive	Positive	Positive	Negative	15	Luminal A	0	0	0	1	1	Low	Low	Low	High	High
HE1000	100005070	ET-CMF	183	64.937	>=53.7	Postmenopausa	6	2	0-3	7	>2	3-4	MRM	Invasive ductal	yes	yes	52.5	55	8.5	5	90	No	No	113.51	0	113.51	0	60	0	60	0	Positive	Positive	Positive	Negative	20	Luminal B	0	1	1	1	0	Low	High	High	High	Low
HE1000	100005071	ET-CMF	183	50.2521	<53.7	Postmenopausa	21	1	0-3	1.3	<=2	3-4	MRM	Invasive ductal	no	yes	0	0	18.5	0	65	No	No	147.9	0	147.9	0	60	0	60	0	Negative	Positive	Positive	Positive	10	Luminal HER2	0	0	0	0	1	Low	Low	Low	Low	High
HE1000	100005073	E-T-CMF	183	54.5781	>=53.7	Postmenopausa	11	1	0-3	2	<=2	1-2	Breast conserving surgery	Invasive ductal	yes	yes	47.5	7.5	27.5	15	100	No	No	110.46	0	110.46	0	60	0	60	0	Positive	Negative	Positive	Negative	4	Luminal A	0	1	1	0	1	Low	High	High	Low	High
HE1000	100006082	ET-CMF	183	74.0493	>=53.7	Postmenopausa	18	4	>=4	2	<=2	3-4	MRM	Invasive lobular	no	yes	57.5	45	0	30	95	No	No	142.95	0	142.95	0	60	0	60	0	Positive	Positive	Positive	Negative	80	Luminal B	0	1	1	0	0	Low	High	High	Low	Low
HE1000	100006083	ET-CMF	183	53.9781	>=53.7	Postmenopausa	15	15	>=4	6	>2	3-4	MRM	Mixed	yes	yes	12.5	63.75	88	0	94	Yes	Yes	143.64	1	153.34	1	60	0	60	0	Positive	Positive	Positive	Negative	23.4	Luminal B	0	1	0	1	1	Low	High	Low	High	High
HE1000	100006084	E-T-CMF	183	76.9918	>=53.7	Postmenopausa	24	4	>=4	2.5	>2	3-4	MRM	Invasive ductal	Unknown	yes	70		11	17.5	100	No	No	145.64	0	145.64	0	60	0	60	0	Positive	Positive	Positive	Negative	7.5	Luminal A	0	1	1		0	Low	High	High		Low
HE1000	100006085	ET-CMF	183	69.9945	>=53.7	Postmenopausa	16	8	>=4	2.5	>2	3-4	MRM	Invasive ductal	yes	yes	1	65	3.5	2.5	100	Yes	No	119.9	1	152.98	0	60	0	60	0	Positive	Positive	Positive	Negative	17.6667	Luminal A	0	1	0	1	0	Low	High	Low	High	Low
HE1000	100006087	ET-CMF	183	58.3945	>=53.7	Postmenopausa	17	13	>=4	6	>2	1-2	Breast conserving surgery	Invasive lobular	yes	yes				0		No	No	142.23	0	142.23	0	60	0	60	0	Positive	Positive	Positive	Negative	5	Luminal A	0					Low
HE1000	100006088	E-T-CMF	183	71.0466	>=53.7	Postmenopausa	15	7	>=4	2.4	>2	3-4	Breast conserving surgery	Invasive ductal	yes	yes	87.5	97.5	70	35	87.5	No	No	81.02	0	81.02	0	60	0	60	0	Positive	Positive	Positive	Negative	65	Luminal B	0	1	1	1	1	Low	High	High	High	High
HE1000	100006090	ET-CMF	183	42.3753	<53.7	Postmenopausa	30	9	>=4	2	<=2	1-2	Breast conserving surgery	Invasive ductal	yes	yes	5.5	97.5	29	22.5	52.5	No	No	141.61	0	141.61	0	60	0	60	0	Positive	Positive	Positive	Negative	22.5	Luminal B	0	0	0	1	1	Low	Low	Low	High	High
HE1000	100006091	ET-CMF	183	55.3096	>=53.7	Postmenopausa	19	15	>=4	4.5	>2	3-4	Breast conserving surgery	Invasive ductal	yes	yes	1		45	62.5	80	No	No	141.54	0	141.54	0	60	0	60	0	Positive	Positive	Positive	Negative	32.5	Luminal B	1	1	0		1	High	High	Low		High
HE1000	100006092	E-T-CMF	183	64.1096	>=53.7	Postmenopausa	6	5	>=4	3	>2	1-2	MRM	Invasive ductal	yes	yes	0	90	82.5	40	90	Yes	No	100.79	1	139.18	0	60	0	60	0	Positive	Positive	Positive	Negative	10	Luminal A	0	1	0	1	1	Low	High	Low	High	High
HE1000	100006093	E-T-CMF	183	68.5178	>=53.7	Postmenopausa	34	4	>=4	3.5	>2	1-2	MRM	Invasive ductal	yes	yes	0		5	25	60	No	No	134.33	0	134.33	0	60	0	60	0	Positive	Positive	Positive	Negative	8	Luminal A	0	0	0		0	Low	Low	Low		Low
HE1000		ET-CMF	183												Unknown	Unknown	1		0	7.5	60	No	No	148.16	0	148.16	0	60	0	60	0	Positive	Positive	Positive	Negative	9	Luminal A	0	0	0		0	Low	Low	Low		Low
HE1000	100006095	E-T-CMF	183	60.5973	>=53.7	Postmenopausa	6	2	0-3	9	>2	1-2	MRM	Invasive ductal	yes	yes	0	80	65	15	85	No	No	127.64	0	127.64	0	60	0	60	0	Positive	Positive	Positive	Negative	3	Luminal A	0	1	0	1	1	Low	High	Low	High	High
HE1000	100008027	E-T-CMF	183	47.0521	<53.7	Premenopausal	23	21	>=4	6	>2	3-4	MRM	Invasive ductal	yes	no	0		72.5	0	95	Yes	Yes	12.16	1	128.33	1	12.16	1	60	0	Negative	Negative	Negative	Positive	60	HER2-enriched	0	1	0		1	Low	High	Low		High
HE1000	100008030	ET-CMF	183	62.1918	>=53.7	Postmenopausa	18	16	>=4	5	>2	1-2	MRM	Invasive lobular	yes	no	7.5	17.5	80	2.5	85	Yes	Yes	8.39	1	8.39	1	8.39	1	8.39	1	Negative	Negative	Negative	Negative	28.5	TNBC	0	1	0	0	1	Low	High	Low	Low	High
HE1000	100008031	E-T-CMF	183	67.1726	>=53.7	Postmenopausa	30	23	>=4	3.5	>2	1-2	MRM	Invasive ductal	yes	yes	80	70			50	No	No	141.77	0	141.77	0	60	0	60	0	Positive		Positive	Negative	3	Luminal A		0	1	1			Low	High	High
HE1000	100001077	E-T-CMF	183	43.8164	<53.7	Premenopausal	16	1	0-3	2.4	>2	1-2	Breast conserving surgery	Invasive lobular	yes	yes	2.5	75	40	0	90	No	No	137.64	0	137.64	0	60	0	60	0	Positive	Positive	Positive	Negative	20	Luminal B	0	1	0	1	1	Low	High	Low	High	High
HE1000	100001078	ET-CMF	183	33.0247	<53.7	Premenopausal	12	1	0-3	1.5	<=2	1-2	MRM	Invasive ductal	no	yes	0	7.5	7.5	0	85	No	No	135.25	0	135.25	0	60	0	60	0	Positive	Positive	Positive	Negative	9	Luminal A	0	1	0	0	0	Low	High	Low	Low	Low
HE1000	100001079	E-T-CMF	183	40.7041	<53.7	Premenopausal	13	2	0-3	3.5	>2	1-2	MRM	Invasive ductal	yes	yes	0	67.5	77.5	0	85	No	No	136.1	0	136.1	0	60	0	60	0	Positive	Positive	Positive	Positive	2.5	Luminal HER2	0	1	0	1	1	Low	High	Low	High	High
HE1000	100001080	ET-CMF	183	43.5123	<53.7	Premenopausal	20	2	0-3	3	>2	3-4	MRM	Invasive ductal	Unknown	Unknown	0	62.5	4	0	70	No	No	137.11	0	137.11	0	60	0	60	0		Positive	Positive	Negative	25	Luminal B	0	0	0	1	0	Low	Low	Low	High	Low
HE1000	100001082	ET-CMF	183	39.7973	<53.7	Premenopausal	12	1	0-3	2.5	>2	3-4	Breast conserving surgery	Invasive ductal	yes	yes	30	70	82.5	62.5	57.5	No	No	142.1	0	142.1	0	60	0	60	0	Positive	Positive	Positive	Negative	2	Luminal A	1	0	0	1	1	High	Low	Low	High	High
HE1000	100002079	E-T-CMF	183	44.0493	<53.7	Premenopausal	19	4	>=4	0.3	<=2	1-2	MRM	Mixed	yes	yes	0		1	0	92.5	No	No	147.51	0	147.51	0	60	0	60	0	Positive	Positive	Positive	Negative	8	Luminal A	0	1	0		0	Low	High	Low		Low
HE1000	100002080	ET-CMF	183	43.2575	<53.7	Premenopausal	27	4	>=4	10	>2	1-2	MRM	Invasive ductal	yes	yes	0	50	2	0	88.5	No	No	105.25	0	105.25	0	60	0	60	0	Positive	Positive	Positive	Negative	10.5	Luminal A	0	1	0	0	0	Low	High	Low	Low	Low
HE1000	100003035	ET-CMF	183	54.2356	>=53.7	Premenopausal	14	2	0-3	3.5	>2	3-4	Breast conserving surgery	Invasive ductal	yes	no	95	75	90	80	100	No	No	78.59	0	78.59	0	60	0	60	0	Negative	Negative	Negative	Positive	11	HER2-enriched	1	1	1	1	1	High	High	High	High	High
HE1000	100004025	E-T-CMF	183	47.189	<53.7	Premenopausal	9	9	>=4	1.4	<=2	1-2	MRM	Invasive ductal	yes	no	0	6	72.5	55	85	Yes	Yes	26.72	1	75.77	1	26.72	1	60	0	Positive	Positive	Positive	Negative	60	Luminal B	1	1	0	0	1	High	High	Low	Low	High
HE1000	100004026	ET-CMF	183	46.0055	<53.7	Premenopausal	22	10	>=4	3.2	>2	3-4	Breast conserving surgery	Invasive ductal	yes	yes	0	0	15	0	5	No	Yes	30.1	1	30.1	1	30.1	1	30.1	1	Negative	Negative	Negative	Negative	95	TNBC	0	0	0	0	1	Low	Low	Low	Low	High
HE1000	100005074	ET-CMF	183	55.9699	>=53.7	Postmenopausa	16	2	0-3	2	<=2	1-2	MRM	Invasive ductal	no	yes	75		60	67.5	100	No	No	105.51	0	105.51	0	60	0	60	0	Positive	Positive	Positive	Negative	9	Luminal A	1	1	1		1	High	High	High		High
HE1000	100005075	ET-CMF	183	65.2466	>=53.7	Postmenopausa	5	1	0-3	1.7	<=2	1-2	MRM	Mixed	no	yes	0	35	22.5	12.5	95	Yes	Yes	33.7	1	43.02	1	33.7	1	43.02	1	Positive	Positive	Positive	Negative	60	Luminal B	0	1	0	0	1	Low	High	Low	Low	High
HE1000	100006096	ET-CMF	183	64.9562	>=53.7	Postmenopausa	23	22	>=4	6.4	>2	3-4	MRM	Invasive ductal	yes	yes	22.5		15	0	65	Yes	Yes	48.85	1	78.89	1	48.85	1	60	0	Positive	Negative	Positive	Negative	18.5	Luminal A	0	0	0		1	Low	Low	Low		High
HE1000	100006097	ET-CMF	183	66.2466	>=53.7	Postmenopausa	10	4	>=4	5.1	>2	1-2	MRM	Invasive ductal	yes	yes	0	40	0	0	16	No	No	109.18	0	109.18	0	60	0	60	0	Positive	Negative	Positive	Negative	22.5	Luminal B	0	0	0	0	0	Low	Low	Low	Low	Low
HE1000	100006098	ET-CMF	183	55.8575	>=53.7	Postmenopausa	24	24	>=4	5	>2	3-4	MRM	Invasive ductal	Unknown	no	1	12	2.5	0	97.5	Yes	Yes	9.08	1	11.15	1	9.08	1	11.15	1	Negative	Positive	Positive	Negative	22.5	Luminal B	0	1	0	0	0	Low	High	Low	Low	Low
HE1000	100007019	ET-CMF	183	56.3562	>=53.7	Postmenopausa	13	2	0-3	2.5	>2	3-4	Breast conserving surgery	Invasive ductal	yes	no	25	90	70	0	100	Yes	No	19.77	1	172.39	0	19.77	1	60	0	Negative	Negative	Negative	Positive	65	HER2-enriched	0	1	0	1	1	Low	High	Low	High	High
HE1000	100007020	E-T-CMF	183	53.2411	<53.7	Postmenopausa	5	1	0-3	1.2	<=2	1-2	MRM	Invasive ductal	no	yes	7.5	30	9	6	82.5	No	No	112.16	0	112.16	0	60	0	60	0	Positive	Positive	Positive	Negative	5	Luminal A	0	1	0	0	0	Low	High	Low	Low	Low
HE1000	100006099	ET-CMF	183	68.9178	>=53.7	Postmenopausa	33	12	>=4	1.7	<=2	1-2	Breast conserving surgery	Invasive ductal	yes	yes	0	25	42.5	17.5	86	No	No	54.75	0	54.75	0	54.75	0	54.75	0	Positive	Positive	Positive	Negative	4	Luminal A	0	1	0	0	1	Low	High	Low	Low	High
HE1000	100001083	E-T-CMF	183	48.5233	<53.7	Premenopausal	23	2	0-3	3.5	>2	1-2	MRM	Invasive ductal	no	yes	26	82	76.25	32.5	81.25	No	No	122.79	0	122.79	0	60	0	60	0	Positive	Positive	Positive	Negative	15	Luminal A	0	1	0	1	1	Low	High	Low	High	High
HE1000	100004028	E-T-CMF	183	29.2767	<53.7	Premenopausal	10	5	>=4	3	>2	3-4	MRM	Invasive ductal	yes	Unknown	0.5	25	90	40	72.5	No	No	112	0	112	0	60	0	60	0	Negative	Negative	Negative	Negative	99	TNBC	0	1	0	0	1	Low	High	Low	Low	High
HE1000	100003036	E-T-CMF	183	49.9096	<53.7	Premenopausal	14	2	0-3	1.8	<=2	3-4	MRM	Invasive ductal	no	no	15	60	90	0	90	No	No	144.16	0	144.16	0	60	0	60	0	Negative	Negative	Negative	Negative	65	TNBC	0	1	0	1	1	Low	High	Low	High	High
HE1000	100006100	E-T-CMF	183	61.2411	>=53.7	Postmenopausa	39	4	>=4	3.7	>2	1-2	MRM	Invasive ductal	Unknown	Unknown	0	85	6	0	77.5	No	No	135.34	0	135.34	0	60	0	60	0	Positive	Positive	Positive	Negative	2	Luminal A	0	1	0	1	0	Low	High	Low	High	Low
HE1000	100006101	E-T-CMF	183	67.8055	>=53.7	Postmenopausa	6	5	>=4	2.5	>2	1-2	Breast conserving surgery	Invasive ductal	yes	yes				3.5	67.5	No	No	111.7	0	111.7	0	60	0	60	0	Positive	Negative	Positive	Negative	3	Luminal A	0	0				Low	Low
HE1000	100007022	ET-CMF	183	42.4055	<53.7	Postmenopausa	12	1	0-3	3	>2	3-4	MRM	Invasive ductal	no	no	15		85	27.5	100	No	No	108.56	0	108.56	0	60	0	60	0	Positive	Negative	Positive	Positive	77.5	Luminal HER2	0	1	0		1	Low	High	Low		High
HE1000	100001085	E-T-CMF	183	46.0384	<53.7	Premenopausal	24	1	0-3	2.5	>2	1-2	MRM	Mixed	no	yes	85	87.5	57.5	0	98	No	No	137.93	0	137.93	0	60	0	60	0	Positive	Positive	Positive	Negative	22.5	Luminal B	0	1	1	1	1	Low	High	High	High	High
HE1000	100007024	ET-CMF	183	56.3425	>=53.7	Postmenopausa	10	1	0-3	2.2	>2	3-4	MRM	Invasive ductal	no	no	25	80	25	0	62.5	No	No	107.05	0	107.05	0	60	0	60	0	Negative	Positive	Positive	Positive	30	Luminal HER2	0	0	0	1	1	Low	Low	Low	High	High
HE1000	100001087	ET-CMF	183	52.0438	<53.7	Premenopausal	27	1	0-3	2.3	>2	3-4	Breast conserving surgery	Invasive ductal	yes	yes	0	85	35	0	92.5	No	No	137.74	0	137.74	0	60	0	60	0	Positive	Positive	Positive	Negative	10	Luminal A	0	1	0	1	1	Low	High	Low	High	High
HE1000	100001088	E-T-CMF	183	35.2329	<53.7	Premenopausal	18	1	0-3	4.4	>2	3-4	Breast conserving surgery	Other	yes	no	0	100	50	35	62.5	Yes	Yes	12.72	1	25.67	1	12.72	1	25.67	1	Negative	Negative	Negative	Negative	2	TNBC	0	0	0	1	1	Low	Low	Low	High	High
HE1000	100001090	ET-CMF	183	41.2521	<53.7	Premenopausal	17	1	0-3	1.5	<=2	1-2	Breast conserving surgery	Invasive ductal	yes	yes	0		42.5	0	82.5	No	MD	106.79	0	106.79	0	60	0	60	0	Positive	Positive	Positive	Negative	32.5	Luminal B	0	1	0		1	Low	High	Low		High
HE1000	100002081	E-T-CMF	183	40.3644	<53.7	Premenopausal	25	25	>=4	4	>2	1-2	MRM	Invasive lobular	yes	yes	80	90	40	0	90	No	No	74.69	0	74.69	0	60	0	60	0	Positive	Positive	Positive	Positive	10	Luminal HER2	0	1	1	1	1	Low	High	High	High	High
HE1000	100002082	ET-CMF	183	48.3699	<53.7	Premenopausal	21	6	>=4	1.7	<=2	3-4	MRM	Invasive ductal	yes	yes	85	90	70	7.5	95	No	No	137.51	0	137.51	0	60	0	60	0	Positive	Positive	Positive	Negative	8.5	Luminal A	0	1	1	1	1	Low	High	High	High	High
HE1000	100006103	E-T-CMF	183	64.4247	>=53.7	Postmenopausa	14	12	>=4	6	>2	3-4	MRM	Other	yes	yes	0	25	0	12.5	85	MD	No	136.69	0	136.69	0	60	0	60	0	Positive		Positive	Negative	10	Luminal A	0	1	0	0	0	Low	High	Low	Low	Low
HE1000	100002083	E-T-CMF	183	45.389	<53.7	Premenopausal	54	9	>=4	4	>2	1-2	MRM	Invasive ductal	yes	yes	2.5	86	6.5	30	87.5	No	No	140.59	0	140.59	0	60	0	60	0	Positive	Positive	Positive	Positive	70	Luminal HER2	0	1	0	1	0	Low	High	Low	High	Low
HE1000	100005078	ET-CMF	183	61.4384	>=53.7	Postmenopausa	14	3	0-3	2.2	>2	1-2	Breast conserving surgery	Invasive ductal	yes	yes	60	27.5	0	0	27.5	No	No	136.52	0	136.52	0	60	0	60	0	Positive	Positive	Positive	Negative	3	Luminal A	0	0	1	0	0	Low	Low	High	Low	Low
HE1000	100001091	ET-CMF	183	46.4082	<53.7	Postmenopausa	25	3	0-3	4.5	>2	3-4	MRM	Invasive ductal	Unknown	Unknown	75		87.5	80	100	No	No	82.89	0	82.89	0	60	0	60	0	Positive	Positive	Positive	Positive	65	Luminal HER2	1	1	1		1	High	High	High		High
HE1000	100002085	E-T-CMF	183	51.4082	<53.7	Premenopausal	25	21	>=4	2.5	>2	3-4	MRM	Invasive ductal	yes	yes	87.5	60	80	62.5	100	Yes	Yes	9.74	1	10.46	1	9.74	1	10.46	1	Negative	Negative	Negative	Positive	10	HER2-enriched	1	1	1	1	1	High	High	High	High	High
HE1000	100006104	E-T-CMF	183	67.4274	>=53.7	Postmenopausa	15	0	0-3	3	>2	1-2	MRM	Invasive lobular	no	yes	60	60	82.5	15	100	No	No	47.48	0	47.48	0	47.48	0	47.48	0	Positive	Negative	Positive	Negative	17.5	Luminal A	0	1	1	1	1	Low	High	High	High	High
HE1000	100008033	ET-CMF	183	57.5397	>=53.7	Postmenopausa	33	4	>=4	3.2	>2	1-2	MRM	Invasive ductal	yes	no	0	0	50	0	8	Yes	Yes	11.64	1	27.48	1	11.64	1	27.48	1	Negative	Negative	Negative	Negative	3	TNBC	0	0	0	0	1	Low	Low	Low	Low	High
HE1000	100006105	E-T-CMF	183	68.4384	>=53.7	Postmenopausa	4	4	>=4	5	>2	3-4	MRM	Invasive ductal	yes	yes	8.5		8	60	42.5	Yes	Yes	27.15	1	63.38	1	27.15	1	60	0	Positive	Positive	Positive	Negative	12.5	Luminal A	1	0	0		0	High	Low	Low		Low
HE1000	100001092	E-T-CMF	183	52.5151	<53.7	Premenopausal	10	1	0-3	3.2	>2	3-4	MRM	Invasive ductal	no	yes	11	92.5	32.5	5	40	No	No	82.92	0	82.92	0	60	0	60	0	Positive	Positive	Positive	Negative	6.5	Luminal A	0	0	0	1	1	Low	Low	Low	High	High
HE1000	100001093	E-T-CMF	183	52.4301	<53.7	Premenopausal	8	1	0-3	7	>2	3-4	MRM	Invasive ductal	yes	yes	26	85	75	25	70	Yes	No	29.38	1	108.49	0	29.38	1	60	0	Positive	Positive	Positive	Negative	6.5	Luminal A	0	0	0	1	1	Low	Low	Low	High	High
HE1000		ET-CMF	183												Unknown	yes	67.5	80	62.5	25	100	No	MD	33.34	0	33.34	0	33.34	0	33.34	0	Positive	Positive	Positive	Negative	4	Luminal A	0	1	1	1	1	Low	High	High	High	High
HE1000	100003039	E-T-CMF	183	41.011	<53.7	Premenopausal	15	3	0-3	2.2	>2	3-4	MRM	Invasive ductal	yes	no	80	90	3	0	95	No	No	136.98	0	136.98	0	60	0	60	0	Positive	Positive	Positive	Negative	12	Luminal A	0	1	1	1	0	Low	High	High	High	Low
HE1000	100005080	ET-CMF	183	57.6438	>=53.7	Postmenopausa	13	2	0-3	1.5	<=2	1-2	Breast conserving surgery	Invasive ductal	yes	yes	65	72.5	65	0	87.5	No	No	143.31	0	143.31	0	60	0	60	0	Positive	Positive	Positive	Negative	4	Luminal A	0	1	1	1	1	Low	High	High	High	High
HE1000	100002087	ET-CMF	183	37.4356	<53.7	Premenopausal	22	4	>=4	2.5	>2	3-4	MRM	Mixed	yes	yes	87.5	100	72.5	22.5	87.5	Yes	Yes	26.39	1	42.69	1	26.39	1	42.69	1	Positive	Positive	Positive	Positive	80	Luminal HER2	0	1	1	1	1	Low	High	High	High	High
HE1000	100003040	ET-CMF	183	51.3562	<53.7	Premenopausal	21	2	0-3	1.4	<=2	3-4	Breast conserving surgery	Invasive ductal	yes	no	20	45	15	62.5	82.5	Yes	Yes	36.49	1	102.75	1	36.49	1	60	0	Positive	Negative	Positive	Positive	65	Luminal HER2	1	1	0	0	1	High	High	Low	Low	High
HE1000	100005083	ET-CMF	183	54.4658	>=53.7	Postmenopausa	16	3	0-3	6	>2	3-4	MRM	Invasive ductal	yes	yes	0	25	28	0	60	Yes	No	86.79	1	86.79	0	60	0	60	0	Positive	Positive	Positive	Negative	11.6667	Luminal A	0	0	0	0	1	Low	Low	Low	Low	High
HE1000	100008035	E-T-CMF	183	50.8027	<53.7	Postmenopausa	30	13	>=4	3.1	>2	1-2	Breast conserving surgery	Invasive ductal	yes	no	57.5	85	27.5	0	97.5	Yes	Yes	20.03	1	42.98	1	20.03	1	42.98	1	Negative	Negative	Negative	Negative	11	TNBC	0	1	1	1	1	Low	High	High	High	High
HE1000	100001096	ET-CMF	183	49.7205	<53.7	Premenopausal	11	2	0-3	6.8	>2	1-2	MRM	Invasive ductal	yes	yes	50		12.5	0	100	No	No	135.61	0	135.61	0	60	0	60	0	Positive	Positive	Positive	Negative	17.5	Luminal A	0	1	1		0	Low	High	High		Low
HE1000	100001097	E-T-CMF	183	48.1233	<53.7	Premenopausal	24	1	0-3	1.5	<=2	1-2	Breast conserving surgery	Invasive ductal	no	yes	0	17.5	35	0	90	No	No	134.95	0	134.95	0	60	0	60	0				Negative			0	1	0	0	1	Low	High	Low	Low	High
HE1000	100002088	E-T-CMF	183	40.5014	<53.7	Premenopausal	36	5	>=4	2.5	>2	1-2	MRM	Invasive ductal	yes	yes	0	85	2.5	0	60	No	No	135.57	0	135.57	0	60	0	60	0	Positive	Positive	Positive	Negative	10	Luminal A	0	0	0	1	0	Low	Low	Low	High	Low
HE1000	100002089	E-T-CMF	183	50.3096	<53.7	Premenopausal	20	6	>=4	6	>2	1-2	MRM	Invasive lobular	yes	yes	25	90	11	27.5	90	No	Yes	48.52	1	48.52	1	48.52	1	48.52	1	Positive	Positive	Positive	Negative	2	Luminal A	0	1	0	1	0	Low	High	Low	High	Low
HE1000	100005077	E-T-CMF	183	57.4329	>=53.7	Postmenopausa	22	2	0-3	2.5	>2	3-4	MRM	Invasive ductal	no	yes	0	85	37.5	3.5	90	Yes	Yes	34.66	1	68.46	1	34.66	1	60	0	Positive	Negative	Positive	Negative	10	Luminal A	0	1	0	1	1	Low	High	Low	High	High
HE1000	100006108	E-T-CMF	183	61.926	>=53.7	Postmenopausa	11	4	>=4	3.5	>2	1-2	Breast conserving surgery	Invasive ductal	yes	yes	2.5		50	12.5	90	No	No	102.13	0	102.13	0	60	0	60	0	Negative	Negative	Negative	Positive	65	HER2-enriched	0	1	0		1	Low	High	Low		High
HE1000	100006107	ET-CMF	183	65.4767	>=53.7	Postmenopausa	10	10	>=4	3	>2	1-2	MRM	Invasive ductal	yes	yes	0	80	60	0	55	Yes	Yes	12.56	1	75.64	1	12.56	1	60	0	Positive	Positive	Positive	Positive	20	Luminal HER2	0	0	0	1	1	Low	Low	Low	High	High
HE1000	100001099	E-T-CMF	183	34.8356	<53.7	Premenopausal	36	2	0-3	4.5	>2	3-4	MRM	Invasive ductal	yes	yes	35	100	32.5	2.5	85	No	No	135.9	0	135.9	0	60	0	60	0	Positive	Positive	Positive	Negative	10	Luminal A	0	1	0	1	1	Low	High	Low	High	High
HE1000	100003041	E-T-CMF	183	41.5041	<53.7	Premenopausal	21	1	0-3	1.5	<=2	3-4	Breast conserving surgery	Invasive ductal	yes	yes	0	15	80		85	No	No	136.49	0	136.49	0	60	0	60	0	Positive	Positive	Positive	Negative	15	Luminal A		1	0	0	1		High	Low	Low	High
HE1000	100005082	E-T-CMF	183	60.9479	>=53.7	Postmenopausa	25	1	0-3	2.2	>2	3-4	Breast conserving surgery	Invasive ductal	yes	yes	67.5	100	9	60	100	No	No	136.72	0	136.72	0	60	0	60	0	Positive	Positive	Positive	Negative	85	Luminal B	1	1	1	1	0	High	High	High	High	Low
HE1000	100005081	E-T-CMF	183	67.4986	>=53.7	Postmenopausa	22	3	0-3	10	>2	3-4	MRM	Invasive ductal	no	yes	8	77.5	32.5	32.5	75	No	No	121.38	0	121.38	0	60	0	60	0	Positive	Positive	Positive	Negative	32.5	Luminal B	0	1	0	1	1	Low	High	Low	High	High
HE1000	100006110	ET-CMF	183	74.5151	>=53.7	Postmenopausa	6	6	>=4	3	>2	3-4	MRM	Invasive ductal	no	yes	3	3.5	82.5	62.5	90	No	No	4.75	0	4.75	0	4.75	0	4.75	0	Negative	Negative	Negative	Negative	77.5	TNBC	1	1	0	0	1	High	High	Low	Low	High
HE1000	100007023	E-T-CMF	183	62.6384	>=53.7	Postmenopausa	27	2	0-3	3	>2	1-2	Breast conserving surgery	Invasive ductal	yes	yes	0.5	47.5	0	7.5	90	No	No	136.79	0	136.79	0	60	0	60	0	Negative	Negative	Negative	Negative	27.5	TNBC	0	1	0	0	0	Low	High	Low	Low	Low
HE1000	100008036	E-T-CMF	183	55.4904	>=53.7	Postmenopausa	32	5	>=4	1.7	<=2	1-2	Breast conserving surgery	Other	yes	yes	65	80	90	85	90	No	No	138.39	0	138.39	0	60	0	60	0	Negative	Negative	Negative	Negative	22.5	TNBC	1	1	1	1	1	High	High	High	High	High
HE1000	100005084	ET-CMF	183	68.6192	>=53.7	Postmenopausa	19	2	0-3	3	>2	3-4	Breast conserving surgery	Invasive ductal	Unknown	Unknown	45	85	65	35	67.5	No	No	136.36	0	136.36	0	60	0	60	0	Positive	Positive	Positive	Negative	8.5	Luminal A	0	0	1	1	1	Low	Low	High	High	High
HE1000	100006112	ET-CMF	183	64.0027	>=53.7	Postmenopausa	16	5	>=4	2.5	>2	1-2	MRM	Invasive ductal	yes	yes	37.5	17.5	39	20	82.5	No	Yes	46.85	1	46.85	1	46.85	1	46.85	1	Positive	Positive	Positive	Negative	10	Luminal A	0	1	0	0	1	Low	High	Low	Low	High
HE1000	100002091	ET-CMF	183	51.011	<53.7	Postmenopausa	12	12	>=4	1.5	<=2	3-4	MRM	Invasive ductal	yes	no	35	5		3.5	90	Yes	Yes	10.62	1	65.67	1	10.62	1	60	0	Negative	Negative	Negative	Positive	35	HER2-enriched	0	1	0	0		Low	High	Low	Low
HE1000	100002092	E-T-CMF	183	44.0164	<53.7	Premenopausal	42	22	>=4	5	>2	1-2	MRM	Invasive ductal	yes	yes			0	0	92.5	Yes	Yes	29.48	1	54.52	1	29.48	1	54.52	1	Positive	Positive	Positive	Negative	25	Luminal B	0	1			0	Low	High			Low
HE1000	100004031	E-T-CMF	183	34.8384	<53.7	Premenopausal	13	5	>=4	2.1	>2	1-2	MRM	Invasive ductal	yes	no	82.5		90	62.5	87.5	No	No	106.72	0	106.72	0	60	0	60	0	Negative	Positive	Positive	Positive	50	Luminal HER2	1	1	1		1	High	High	High		High
HE1000	100005085	E-T-CMF	183	69.5808	>=53.7	Postmenopausa	26	1	0-3	1.2	<=2	1-2	MRM	Mixed	no	yes	25	12.5	9.5	5	100	No	No	106.62	0	106.62	0	60	0	60	0	Positive	Positive	Positive	Negative	2.5	Luminal A	0	1	0	0	0	Low	High	Low	Low	Low
HE1000	100005086	ET-CMF	183	62.463	>=53.7	Postmenopausa	16	2	0-3	1.2	<=2	3-4	MRM	Invasive ductal	no	yes	35		92.5	12.5	100	No	No	112.56	0	112.56	0	60	0	60	0	Positive	Positive	Positive	Positive	92.5	Luminal HER2	0	1	0		1	Low	High	Low		High
HE1000	100006113	E-T-CMF	183	61.7616	>=53.7	Postmenopausa	23	23	>=4	2.4	>2	3-4	Breast conserving surgery	Invasive ductal	no	yes	0		0.5	7.5	95	No	No	73.11	0	73.11	0	60	0	60	0	Positive	Positive	Positive	Negative	85	Luminal B	0	1	0		0	Low	High	Low		Low
HE1000	100006115	E-T-CMF	183	61.526	>=53.7	Postmenopausa	17	13	>=4	3	>2	3-4	MRM	Invasive ductal	yes	yes	0	45	60	0	90	No	No	136.66	0	136.66	0	60	0	60	0	Positive	Positive	Positive	Positive	85	Luminal HER2	0	1	0	0	1	Low	High	Low	Low	High
HE1000	100006114	ET-CMF	183	58.2521	>=53.7	Postmenopausa	13	6	>=4	1.2	<=2	1-2	Breast conserving surgery	Invasive ductal	yes	yes	0	52.5	47.5	0	82.5	No	No	106.49	0	106.49	0	60	0	60	0				Negative	60		0	1	0	0	1	Low	High	Low	Low	High
HE1000	100008037	ET-CMF	183	61.9781	>=53.7	Postmenopausa	24	18	>=4	3	>2	3-4	MRM	Invasive ductal	yes	no	77.5		25	27.5	85	Yes	Yes	17.41	1	21.61	1	17.41	1	21.61	1	Negative	Negative	Negative	Positive	15	HER2-enriched	0	1	1		1	Low	High	High		High
HE1000	100002093	E-T-CMF	183	51.6219	<53.7	Premenopausal	29	27	>=4	5	>2	3-4	MRM	Invasive ductal	no	no	45	25	65	0	77.5	No	No	128.16	0	128.16	0	60	0	60	0	Positive	Positive	Positive	Negative	22.5	Luminal B	0	1	1	0	1	Low	High	High	Low	High
HE1000	100002095	E-T-CMF	183	45.6247	<53.7	Premenopausal	44	27	>=4	3.8	>2	3-4	MRM	Invasive ductal	yes	yes	8.5	67.5	0	0	92.5	No	No	134.3	0	134.3	0	60	0	60	0	Positive	Positive	Positive	Negative	80	Luminal B	0	1	0	1	0	Low	High	Low	High	Low
HE1000	100005087	ET-CMF	183	67.6192	>=53.7	Postmenopausa	12	3	0-3	2.3	>2	1-2	MRM	Invasive ductal	no	yes	50	90	52.5	30	62.5	No	No	128.3	0	128.3	0	60	0	60	0	Positive	Negative	Positive	Negative	65	Luminal B	0	0	1	1	1	Low	Low	High	High	High
HE1000	100005088	E-T-CMF	183	52.6356	<53.7	Postmenopausa	17	2	0-3	2.2	>2	1-2	Breast conserving surgery	Invasive ductal	no	yes	70	90	55	25	90	No	No	93.54	0	93.54	0	60	0	60	0	Positive	Positive	Positive	Negative	10	Luminal A	0	1	1	1	1	Low	High	High	High	High
HE1000	100006116	ET-CMF	183	47.6219	<53.7	Premenopausal	13	7	>=4	4.5	>2	1-2	MRM	Invasive ductal	yes	yes	0	20	5	0	80	No	No	141.28	0	141.28	0	60	0	60	0	Positive	Positive	Positive	Negative	5	Luminal A	0	1	0	0	0	Low	High	Low	Low	Low
HE1000	100001104	E-T-CMF	183	36.6959	<53.7	Premenopausal	31	1	0-3	4.8	>2	1-2	MRM	Invasive lobular	no	yes	3.5	82.5	17.5	0	85	No	No	134.56	0	134.56	0	60	0	60	0	Positive	Positive	Positive	Negative	7.5	Luminal A	0	1	0	1	1	Low	High	Low	High	High
HE1000	100001105	E-T-CMF	183	43.8192	<53.7	Premenopausal	11	1	0-3	1	<=2	1-2	Breast conserving surgery	Invasive ductal	yes	yes	47.5	90	82.5	4	92.5	No	No	140.52	0	140.52	0	60	0	60	0	Positive	Positive	Positive	Negative	10	Luminal A	0	1	1	1	1	Low	High	High	High	High
HE1000	100006118	ET-CMF	183	70.7836	>=53.7	Postmenopausa	24	16	>=4	1.8	<=2	1-2	Breast conserving surgery	Invasive lobular	yes	yes	77.5	80	60	57.5	97.5	No	No	134.79	0	134.79	0	60	0	60	0	Positive	Positive	Positive	Negative	17	Luminal A	1	1	1	1	1	High	High	High	High	High
HE1000	100008039	E-T-CMF	183	53.5753	<53.7	Postmenopausa	27	9	>=4	4.3	>2	1-2	MRM	Invasive ductal	yes	no	6	57.5	40	0	87.5	Yes	Yes	54.98	1	80.62	1	54.98	1	60	0	Negative	Negative	Negative	Negative	10	TNBC	0	1	0	1	1	Low	High	Low	High	High
HE1000	100005091	ET-CMF	183	49.4411	<53.7	Postmenopausa	26	1	0-3	8	>2	1-2	MRM	Invasive ductal	no	yes	0	17.5	5.5	0	90	No	No	22.52	0	22.52	0	22.52	0	22.52	0	Positive	Positive	Positive	Negative	60	Luminal B	0	1	0	0	0	Low	High	Low	Low	Low
HE1000	100001109	E-T-CMF	183	44.4164	<53.7	Premenopausal	18	1	0-3	2.8	>2	1-2	Breast conserving surgery	Invasive ductal	yes	yes	7.5	75	65	15	85	No	No	105.64	0	105.64	0	60	0	60	0	Positive	Positive	Positive	Negative	20	Luminal B	0	1	0	1	1	Low	High	Low	High	High
HE1000	100001110	ET-CMF	183	46.3479	<53.7	Premenopausal	11	1	0-3	2	<=2	1-2	Breast conserving surgery	Invasive ductal	yes	yes	0	62.5	75	0	90	No	No	142.07	0	142.07	0	60	0	60	0	Positive	Positive	Positive	Negative	9	Luminal A	0	1	0	1	1	Low	High	Low	High	High
HE1000	100005093	E-T-CMF	183	60.6027	>=53.7	Postmenopausa	13	2	0-3	4	>2	3-4	MRM	Invasive ductal	no	no	8.5	0	27.5	0	70	Yes	Yes	40.62	1	62.75	1	40.62	1	60	0	Negative	Positive	Positive	Positive	17.5	Luminal HER2	0	0	0	0	1	Low	Low	Low	Low	High
HE1000	100007025	E-T-CMF	183	68.1479	>=53.7	Postmenopausa	13	1	0-3	2	<=2	3-4	Breast conserving surgery	Invasive ductal	yes	no	35	95	92.5	50	87.5	No	No	128.43	0	128.43	0	60	0	60	0	Negative	Negative	Negative	Negative	70	TNBC	0	1	0	1	1	Low	High	Low	High	High
HE1000	100008040	E-T-CMF	183	66.1123	>=53.7	Postmenopausa	6	6	>=4	3.2	>2	3-4	MRM	Invasive ductal	yes	yes	75		30	50	90	No	No	128.26	0	128.26	0	60	0	60	0	Negative	Negative	Negative	Positive	25	HER2-enriched	0	1	1		1	Low	High	High		High
HE1000	100006120	E-T-CMF	183	49.9671	<53.7	Postmenopausa	34	4	>=4	2.8	>2	1-2	MRM	Invasive ductal	yes	yes	0		1	2.5	97.5	No	No	134	0	134	0	60	0	60	0	Positive	Positive	Positive	Negative	32.5	Luminal B	0	1	0		0	Low	High	Low		Low
HE1000	100001112	ET-CMF	183	49.7479	<53.7	Premenopausal	8	1	0-3	2.2	>2	3-4	MRM	Invasive ductal	no	yes	0	0	45	0	65	No	No	104.52	0	104.52	0	60	0	60	0	Positive	Negative	Positive	Negative		Luminal AB	0	0	0	0	1	Low	Low	Low	Low	High
HE1000	100001113	E-T-CMF	183	48.9479	<53.7	Premenopausal	28	2	0-3	2.3	>2	3-4	MRM	Invasive ductal	no	yes	30	30	57.5	0	82.5	No	No	22.39	0	22.39	0	22.39	0	22.39	0	Positive	Positive	Positive	Negative	2.5	Luminal A	0	1	0	0	1	Low	High	Low	Low	High
HE1000	100002096	ET-CMF	183	42.1644	<53.7	Premenopausal	23	15	>=4	2.6	>2	1-2	Breast conserving surgery	Mixed	yes	yes	90	30	77.5	22.5	100	No	Yes	55.64	1	55.64	1	55.64	1	55.64	1	Positive	Positive	Positive	Negative	17.5	Luminal A	0	1	1	0	1	Low	High	High	Low	High
HE1000	100004032	ET-CMF	183	33.7397	<53.7	Premenopausal	40	40	>=4	2.2	>2	3-4	MRM	Invasive lobular	yes	yes	65	95	80	0	85	Yes	Yes	10.75	1	17.25	1	10.75	1	17.25	1	Negative	Negative	Negative	Negative	20	TNBC	0	1	1	1	1	Low	High	High	High	High
HE1000	100005095	E-T-CMF	183	77.2192	>=53.7	Postmenopausa	13	3	0-3	4.2	>2	3-4	Breast conserving surgery	Invasive ductal	no	no	6	67.5	12.5	17.5	95	No	No	102.89	0	102.89	0	60	0	60	0	Positive	Positive	Positive	Negative	25	Luminal B	0	1	0	1	0	Low	High	Low	High	Low
HE1000	100006122	ET-CMF	183	67.7507	>=53.7	Postmenopausa	18	9	>=4	2	<=2	3-4	MRM	Invasive ductal	yes	yes	9	80	72.5	7.5	100	No	No	105.48	0	105.48	0	60	0	60	0	Positive	Positive	Positive	Negative	15	Luminal A	0	1	0	1	1	Low	High	Low	High	High
HE1000	100006123	ET-CMF	183	73.6795	>=53.7	Postmenopausa	16	6	>=4	3.2	>2	3-4	Breast conserving surgery	Invasive ductal	yes	yes	82.5	75	57.5	32.5	90	No	No	133.51	0	133.51	0	60	0	60	0	Positive	Negative	Positive	Negative	55	Luminal B	0	1	1	1	1	Low	High	High	High	High
HE1000	100007026	ET-CMF	183	53.9233	>=53.7	Postmenopausa	11	2	0-3	1	<=2	1-2	Breast conserving surgery	Invasive lobular	yes	no	0	37.5	0	0	22.5	No	No	133.57	0	133.57	0	60	0	60	0	Positive	Positive	Positive	Positive	70	Luminal HER2	0	0	0	0	0	Low	Low	Low	Low	Low
HE1000	100007027	ET-CMF	183	65.7671	>=53.7	Postmenopausa	10	1	0-3	1.5	<=2	1-2	MRM	Invasive ductal	no	yes	7.5	77.5	90	12.5	80	No	Yes	106.69	1	106.69	1	60	0	60	0	Negative	Negative	Negative	Negative	10	TNBC	0	1	0	1	1	Low	High	Low	High	High
HE1000	100008041	E-T-CMF	183	50.8301	<53.7	Postmenopausa	15	9	>=4	4	>2	3-4	Breast conserving surgery	Invasive ductal	yes	no	0	52.5	65	0	67.5	Yes	Yes	9.38	1	22.03	1	9.38	1	22.03	1	Negative	Negative	Negative	Negative	70	TNBC	0	0	0	0	1	Low	Low	Low	Low	High
HE1000	100001114	ET-CMF	183	45.1315	<53.7	Premenopausal	19	3	0-3	8.5	>2	1-2	MRM	Invasive lobular	Unknown	yes	57.5	90	77.5	15	87.5	No	No	90.66	0	90.66	0	60	0	60	0	Positive	Positive	Positive	Negative	2.5	Luminal A	0	1	1	1	1	Low	High	High	High	High
HE1000	100003046	ET-CMF	183	35.2	<53.7	Premenopausal	26	2	0-3	5	>2	3-4	MRM	Invasive ductal	yes	no	2	35	55	0	80	No	No	133.15	0	133.15	0	60	0	60	0	Positive	Negative	Positive	Negative	80	Luminal B	0	1	0	0	1	Low	High	Low	Low	High
HE1000	100004033	ET-CMF	183	22.389	<53.7	Premenopausal	22	5	>=4	4	>2	3-4	MRM	Invasive lobular	yes	no	7.5	15	7.5	7.5	80	No	No	133.15	0	133.15	0	60	0	60	0	Positive	Positive	Positive	Negative	5	Luminal A	0	1	0	0	0	Low	High	Low	Low	Low
HE1000	100002098	ET-CMF	183	35.0411	<53.7	Premenopausal	15	5	>=4	4.5	>2	3-4	MRM	Invasive ductal	yes	yes	2.5		75	2.5	95	No	No	128.26	0	128.26	0	60	0	60	0	Positive	Positive	Positive	Positive	36	Luminal HER2	0	1	0		1	Low	High	Low		High
HE1000	100002099	E-T-CMF	183	34.7836	<53.7	Premenopausal	38	14	>=4	2.5	>2	1-2	Breast conserving surgery	Invasive ductal	yes	yes	0	80	20	0	80	Yes	No	35.77	1	121.11	0	35.77	1	60	0	Positive	Positive	Positive	Negative	30	Luminal B	0	1	0	1	1	Low	High	Low	High	High
HE1000	100002100	ET-CMF	183	38.0959	<53.7	Premenopausal	16	10	>=4	4	>2	1-2	MRM	Invasive ductal	yes	yes	20.5	77.5	62.5	0	85	Yes	Yes	28.89	1	121.41	1	28.89	1	60	0	Positive	Positive	Positive	Positive	49.3333	Luminal HER2	0	1	0	1	1	Low	High	Low	High	High
HE1000	100005096	ET-CMF	183	63.1178	>=53.7	Postmenopausa	17	2	0-3	3	>2	3-4	Breast conserving surgery	Invasive lobular	yes	yes	57.5	90	55	0	85	Yes	No	100.46	1	138.16	0	60	0	60	0	Positive	Positive	Positive	Negative	5	Luminal A	0	1	1	1	1	Low	High	High	High	High
HE1000	100005097	E-T-CMF	183	53.3479	<53.7	Postmenopausa	21	2	0-3	4	>2	1-2	MRM	Mixed	no	yes	0	75	0	0	80	No	No	72.92	0	72.92	0	60	0	60	0	Positive	Positive	Positive	Negative	20	Luminal B	0	1	0	1	0	Low	High	Low	High	Low
HE1000	100006126	ET-CMF	183	56.6384	>=53.7	Postmenopausa	20	4	>=4	2.5	>2	1-2	MRM	Invasive ductal	yes	yes	95		37.5	5	75	No	Yes	97.21	1	97.21	1	60	0	60	0	Positive	Positive	Positive	Negative	4	Luminal A	0	1	1		1	Low	High	High		High
HE1000	100006119	ET-CMF	183	65.7452	>=53.7	Postmenopausa	10	4	>=4	1.6	<=2	1-2	Breast conserving surgery	Invasive ductal	yes	yes	9	82.5	4.5	0	75	No	No	105.38	0	105.38	0	60	0	60	0	Positive	Positive	Positive	Negative	10	Luminal A	0	1	0	1	0	Low	High	Low	High	Low
HE1000	100001116	ET-CMF	183	46.9151	<53.7	Premenopausal	20	2	0-3	3.5	>2	1-2	MRM	Invasive ductal	no	yes	0	65	0	0	65	No	No	132.03	0	132.03	0	60	0	60	0	Positive	Positive	Positive	Negative	3	Luminal A	0	0	0	1	0	Low	Low	Low	High	Low
HE1000	100002101	E-T-CMF	183	41.1014	<53.7	Premenopausal	29	6	>=4	1.8	<=2	3-4	Breast conserving surgery	Invasive ductal	yes	yes	0	65	8	0	70	No	No	132	0	132	0	60	0	60	0	Positive	Positive	Positive	Negative	11.5	Luminal A	0	0	0	1	0	Low	Low	Low	High	Low
HE1000	100002102	E-T-CMF	183	35.8219	<53.7	Premenopausal	10	8	>=4	2.5	>2	3-4	Breast conserving surgery	Invasive ductal	yes	yes	70	90	30	0		No	No	104.39	0	104.39	0	60	0	60	0	Negative	Negative	Negative	Positive	60	HER2-enriched	0		1	1	1	Low		High	High	High
HE1000	100002103	ET-CMF	183	40.8384	<53.7	Premenopausal	13	5	>=4	3	>2	1-2	MRM	Invasive ductal	yes	yes		70		0		No	No	137.8	0	137.8	0	60	0	60	0	Positive	Positive	Positive	Negative	5	Luminal A	0			1		Low			High
HE1000	100006128	ET-CMF	183	66.2658	>=53.7	Postmenopausa	19	5	>=4	6	>2	1-2	MRM	Invasive ductal	yes	yes	0		7.5	0	100	No	No	138.82	0	138.82	0	60	0	60	0	Positive	Negative	Positive	Positive	37.5	Luminal HER2	0	1	0		0	Low	High	Low		Low
HE1000	100006129	E-T-CMF	183	57.6521	>=53.7	Postmenopausa	28	8	>=4	2.1	>2	3-4	MRM	Invasive ductal	yes	yes	7.5	62.5	4	0	65	No	No	132.69	0	132.69	0	60	0	60	0	Negative	Negative	Negative	Negative	95	TNBC	0	0	0	1	0	Low	Low	Low	High	Low
HE1000	100006130	E-T-CMF	183	50.0575	<53.7	Postmenopausa	15	5	>=4	3	>2	3-4	MRM	Invasive ductal	yes	yes	35	80	40	0	67.5	No	No	132.62	0	132.62	0	60	0	60	0	Positive	Positive	Positive	Negative	22.5	Luminal B	0	0	0	1	1	Low	Low	Low	High	High
HE1000	100006131	ET-CMF	183	64.063	>=53.7	Postmenopausa	24	6	>=4	2	<=2	1-2	Breast conserving surgery	Invasive ductal	yes	yes	92.5	100	43	82.5	97.5	No	No	132.62	0	132.62	0	60	0	60	0	Negative	Negative	Negative	Positive	55	HER2-enriched	1	1	1	1	1	High	High	High	High	High
HE1000	100001115	E-T-CMF	183	54.8274	>=53.7	Postmenopausa	14	1	0-3	3.5	>2	1-2	MRM	Invasive ductal	no	yes	0	32.5	52.5	0	97.5	No	No	138.56	0	138.56	0	60	0	60	0	Positive	Positive	Positive	Negative	22.5	Luminal B	0	1	0	0	1	Low	High	Low	Low	High
HE1000	100001118	E-T-CMF	183	46.9671	<53.7	Premenopausal	24	3	0-3	5	>2	3-4	MRM	Mixed	yes	yes	92.5	95	45	0	85	No	No	131.57	0	131.57	0	60	0	60	0	Positive	Positive	Positive	Negative	20	Luminal B	0	1	1	1	1	Low	High	High	High	High
HE1000	100005098	ET-CMF	183	59.8932	>=53.7	Postmenopausa	20	3	0-3	2.5	>2	1-2	Breast conserving surgery	Invasive ductal	yes	yes	0	5	15	0	90	No	No	138.03	0	138.03	0	60	0	60	0	Positive	Negative	Positive	Negative	5	Luminal A	0	1	0	0	1	Low	High	Low	Low	High
HE1000	100006134	ET-CMF	183	66.3425	>=53.7	Postmenopausa	10	4	>=4	3.5	>2	1-2	MRM	Invasive ductal	yes	yes	2.5	60	55	12.5	60	No	No	101.93	0	101.93	0	60	0	60	0	Positive	Positive	Positive	Negative	2	Luminal A	0	0	0	1	1	Low	Low	Low	High	High
HE1000	100007028	E-T-CMF	183	68.4055	>=53.7	Postmenopausa	26	1	0-3	3	>2	1-2	MRM	Invasive ductal	no	no	65	90	42.5	0	97.5	Yes	No	76.95	1	132	0	60	0	60	0	Negative	Negative	Negative	Positive	13.5	HER2-enriched	0	1	1	1	1	Low	High	High	High	High
HE1000	100007029	E-T-CMF	183	70.2904	>=53.7	Postmenopausa	11	1	0-3	2.2	>2	1-2	Breast conserving surgery	Invasive ductal	Unknown	no	70		95	82.5	100	No	No	68.92	0	68.92	0	60	0	60	0	Negative	Negative	Negative	Positive	11.5	HER2-enriched	1	1	1		1	High	High	High		High
HE1000	100006135	E-T-CMF	183	59.9151	>=53.7	Postmenopausa	51	40	>=4	10	>2	3-4	Breast conserving surgery	Invasive lobular	yes	yes	8.5	40	0	0	82.5	Yes	Yes	11.74	1	58.95	1	11.74	1	58.95	1	Positive	Negative	Positive	Negative	70	Luminal B	0	1	0	0	0	Low	High	Low	Low	Low
HE1000	100008044	E-T-CMF	183	49.526	<53.7	Postmenopausa	29	11	>=4	3.5	>2	3-4	MRM	Invasive ductal	yes	no	8		80	0	92.5	No	No	126.33	0	126.33	0	60	0	60	0	Negative	Negative	Negative	Negative	11	TNBC	0	1	0		1	Low	High	Low		High
HE1000	100001119	ET-CMF	183	42.9452	<53.7	Premenopausal	15	2	0-3	2.2	>2	1-2	Breast conserving surgery	Invasive ductal	yes	yes	75	15	20	4	42.5	Yes	Yes	32	1	79.87	1	32	1	60	0	Positive	Positive	Positive	Negative	82.5	Luminal B	0	0	1	0	1	Low	Low	High	Low	High
HE1000	100001120	ET-CMF	183	40.6164	<53.7	Premenopausal	40	2	0-3	2	<=2	1-2	Breast conserving surgery	Invasive ductal	yes	yes	25		70	42.5	97.5	No	No	130.36	0	130.36	0	60	0	60	0	Positive	Positive	Positive	Negative	27.5	Luminal B	0	1	0		1	Low	High	Low		High
HE1000	100001122	ET-CMF	183	47.9781	<53.7	Premenopausal	12	1	0-3	1.6	<=2	3-4	Breast conserving surgery	Invasive ductal	yes	no	50	2.5	52.5	0	20	No	No	111.48	0	111.48	0	60	0	60	0	Positive	Positive	Positive	Negative	12.5	Luminal A	0	0	1	0	1	Low	Low	High	Low	High
HE1000	100002104	ET-CMF	183	37.9205	<53.7	Premenopausal	29	5	>=4	2.5	>2	1-2	MRM	Invasive ductal	yes	yes	80		55	0	90	Yes	No	97.28	1	129.87	0	60	0	60	0	Positive	Positive	Positive	Negative	10	Luminal A	0	1	1		1	Low	High	High		High
HE1000	100002105	E-T-CMF	183	33.6301	<53.7	Premenopausal	11	4	>=4	4	>2	1-2	MRM	Invasive ductal	yes	yes	75		75	65	95	Yes	Yes	35.74	1	87.93	1	35.74	1	60	0	Positive	Positive	Positive	Negative	5	Luminal A	1	1	1		1	High	High	High		High
HE1000	100002107	ET-CMF	183	53.1945	<53.7	Premenopausal	33	6	>=4	1.7	<=2	1-2	MRM	Invasive ductal	yes	yes	0		20	0	55	No	No	133.7	0	133.7	0	60	0	60	0	Positive	Positive	Positive	Negative	14	Luminal A	0	0	0		1	Low	Low	Low		High
HE1000	100005100	E-T-CMF	183	65.4329	>=53.7	Postmenopausa	13	3	0-3	3.5	>2	3-4	MRM	Invasive ductal	no	yes	12.5	95	1.75	0	95	No	No	102.1	0	102.1	0	60	0	60	0	Positive	Positive	Positive	Positive	48.75	Luminal HER2	0	1	0	1	0	Low	High	Low	High	Low
HE1000	100006137	E-T-CMF	183	52.4219	<53.7	Postmenopausa	15	8	>=4	1.8	<=2	1-2	MRM	Invasive ductal	yes	yes	60		4	0	62.5	No	No	129.44	0	129.44	0	60	0	60	0	Positive	Positive	Positive	Negative	12.5	Luminal A	0	0	1		0	Low	Low	High		Low
HE1000	100006138	ET-CMF	183	52.8959	<53.7	Postmenopausa	22	5	>=4	3	>2	1-2	Breast conserving surgery	Invasive ductal	yes	yes	0	80	12.5	2.5	60	Yes	Yes	47.8	1	116.92	1	47.8	1	60	0	Positive	Positive	Positive	Negative	35	Luminal B	0	0	0	1	0	Low	Low	Low	High	Low
HE1000	100006139	ET-CMF	183	45.9753	<53.7	Postmenopausa	38	16	>=4	6	>2	1-2	MRM	Invasive ductal	yes	yes	42.5	52.5	50	0	92.5	Yes	No	28.36	1	102.49	0	28.36	1	60	0	Positive	Positive	Positive	Positive	22.5	Luminal HER2	0	1	0	0	1	Low	High	Low	Low	High
HE1000	100008045	E-T-CMF	183	54.9644	>=53.7	Postmenopausa	37	12	>=4	5	>2	3-4	MRM	Invasive ductal	yes	yes	3.5	65	80	0	80	No	No	100.72	0	100.72	0	60	0	60	0	Positive	Positive	Positive	Negative	17.5	Luminal A	0	1	0	1	1	Low	High	Low	High	High
HE1000	100003047	E-T-CMF	183	38.8795	<53.7	Premenopausal	24	2	0-3	2.5	>2	3-4	Breast conserving surgery	Mixed	yes	no	12.5	77.5	25	45	85	No	No	130.82	0	130.82	0	60	0	60	0	Positive	Negative	Positive	Negative	75	Luminal B	0	1	0	1	1	Low	High	Low	High	High
HE1000	100006140	E-T-CMF	183	71.4548	>=53.7	Postmenopausa	12	8	>=4	3	>2	1-2	MRM	Invasive lobular	no	yes	0		65	0	80	No	No	129.41	0	129.41	0	60	0	60	0	Positive	Positive	Positive	Negative		Luminal AB	0	1	0		1	Low	High	Low		High
HE1000	100007031	E-T-CMF	183	74	>=53.7	Postmenopausa	10	3	0-3	4	>2	1-2	MRM	Invasive lobular	no	yes	0	52.5	12.5	0	42.5	No	Yes	87.31	1	87.31	1	60	0	60	0	Negative	Negative	Negative	Negative	1	TNBC	0	0	0	0	0	Low	Low	Low	Low	Low
HE1000	100007035	ET-CMF	183	66.9726	>=53.7	Postmenopausa	12	1	0-3	1.5	<=2	1-2	MRM	Invasive ductal	no	no	12.5	77.5	45	5	100	No	No	119.87	0	119.87	0	60	0	60	0	Negative	Negative	Negative	Negative	22.5	TNBC	0	1	0	1	1	Low	High	Low	High	High
HE1000	100005102	ET-CMF	183	56.9425	>=53.7	Postmenopausa	11	2	0-3	2.7	>2	3-4	Breast conserving surgery	Invasive ductal	yes	no	15	70	60	55	85	No	No	138.43	0	138.43	0	60	0	60	0	Positive	Positive	Positive	Negative	16	Luminal A	1	1	0	1	1	High	High	Low	High	High
HE1000	100008046	ET-CMF	183	70.0164	>=53.7	Postmenopausa	20	6	>=4	5	>2	3-4	MRM	Invasive ductal	yes	no	32.5	90	70	15	90	No	No	102.89	0	102.89	0	60	0	60	0	Positive	Negative	Positive	Negative	32.5	Luminal B	0	1	0	1	1	Low	High	Low	High	High
HE1000	100001123	ET-CMF	183	49.3863	<53.7	Premenopausal	13	2	0-3	1.5	<=2	1-2	MRM	Invasive ductal	no	yes	1	2.5	42.5	0	22.5	No	No	136.49	0	136.49	0	60	0	60	0	Positive	Positive	Positive	Negative	3	Luminal A	0	0	0	0	1	Low	Low	Low	Low	High
HE1000	100006141	E-T-CMF	183	69.4849	>=53.7	Postmenopausa	21	4	>=4	4	>2	3-4	Breast conserving surgery	Invasive ductal	yes	yes	25		80	0	100	No	No	100.3	0	100.3	0	60	0	60	0	Positive	Positive	Positive	Positive	22.5	Luminal HER2	0	1	0		1	Low	High	Low		High
HE1000	100008047	E-T-CMF	183	62.6247	>=53.7	Postmenopausa	34	6	>=4	4.5	>2	3-4	MRM	Invasive ductal	yes	no	0	92.5	85	0	27.5	Yes	Yes	31.77	1	31.77	1	31.77	1	31.77	1	Positive	Negative	Positive	Negative	2	Luminal A	0	0	0	1	1	Low	Low	Low	High	High
HE1000	100001121	E-T-CMF	183	52.6164	<53.7	Premenopausal	14	1	0-3	2.2	>2	1-2	Breast conserving surgery	Invasive ductal	yes	yes	75		92.5	8	95	No	No	104.56	0	104.56	0	60	0	60	0	Positive	Positive	Positive	Negative	10.5	Luminal A	0	1	1		1	Low	High	High		High
HE1000	100001124	E-T-CMF	183	36.7041	<53.7	Premenopausal	38	1	0-3	4.8	>2	3-4	MRM	Invasive ductal	no	yes	55	90	77.5	25	92.5	Yes	Yes	23.7	1	83.57	1	23.7	1	60	0	Negative	Positive	Positive	Positive	77.5	Luminal HER2	0	1	1	1	1	Low	High	High	High	High
HE1000	100008048	ET-CMF	183	71.1397	>=53.7	Postmenopausa	36	31	>=4	1.8	<=2	3-4	Breast conserving surgery	Invasive ductal	yes	yes	72.5	87.5	0	45	80	Yes	Yes	23.97	1	28.26	1	23.97	1	28.26	1	Negative	Negative	Negative	Negative	95	TNBC	0	1	1	1	0	Low	High	High	High	Low
HE1000	100008043	ET-CMF	183	52.9288	<53.7	Premenopausal	18	16	>=4	2	<=2	3-4	MRM	Invasive ductal	yes	no	1.5	85	2.5	0	77.5	No	No	131.51	0	131.51	0	60	0	60	0	Positive	Positive	Positive	Negative	25	Luminal B	0	1	0	1	0	Low	High	Low	High	Low
HE1000	100003049	E-T-CMF	183	45.063	<53.7	Premenopausal	14	2	0-3	1.3	<=2	3-4	Breast conserving surgery	Invasive ductal	yes	no	7.5	73.75	38.75	0	86.25	Yes	Yes	44.39	1	88.46	1	44.39	1	60	0	Negative	Negative	Negative	Negative	13	TNBC	0	1	0	1	1	Low	High	Low	High	High
HE1000	100004039	E-T-CMF	183	45.0712	<53.7	Premenopausal	13	13	>=4	4	>2	3-4	MRM	Invasive ductal	yes	yes	0	0	52.5	0	27.5	No	No	98.46	0	98.46	0	60	0	60	0	Negative	Negative	Negative	Negative		TNBC	0	0	0	0	1	Low	Low	Low	Low	High
HE1000	100001125	E-T-CMF	183	35.2137	<53.7	Premenopausal	16	2	0-3	1.8	<=2	1-2	MRM	Mixed	no	Unknown	12.5	62.5	27.5	40	92.5	No	No	100.92	0	100.92	0	60	0	60	0	Positive	Positive	Positive	Negative	7	Luminal A	0	1	0	1	1	Low	High	Low	High	High
HE1000	100001126	ET-CMF	183	51.074	<53.7	Premenopausal	9	2	0-3	5	>2	1-2	MRM	Invasive lobular	yes	yes	0	32.5	70	0	85	No	No	129.08	0	129.08	0	60	0	60	0	Positive	Positive	Positive	Negative	1.5	Luminal A	0	1	0	0	1	Low	High	Low	Low	High
HE1000	100006144	ET-CMF	183	68.3452	>=53.7	Postmenopausa	43	18	>=4	3	>2	1-2	Breast conserving surgery	Invasive lobular	yes	yes	52.5	12.5	6	0	50	No	No	115.21	0	115.21	0	60	0	60	0	Positive	Negative	Positive	Negative	22.5	Luminal B	0	0	1	0	0	Low	Low	High	Low	Low
HE1000	100008049	E-T-CMF	183	54.0986	>=53.7	Postmenopausa	19	5	>=4	4.5	>2	1-2	MRM	Invasive ductal	yes	no	0	62.5	80	0	100	Yes	Yes	14.72	1	19.38	1	14.72	1	19.38	1	Negative	Negative	Negative	Negative	75	TNBC	0	1	0	1	1	Low	High	Low	High	High
HE1000	100001127	ET-CMF	183	41.3644	<53.7	Premenopausal	18	1	0-3	3.2	>2	1-2	MRM	Invasive ductal	yes	yes	3.5	87.5	55	2.5	82.5	No	No	127.15	0	127.15	0	60	0	60	0	Positive	Positive	Positive	Negative	10	Luminal A	0	1	0	1	1	Low	High	Low	High	High
HE1000	100002110	ET-CMF	183	30.3507	<53.7	Premenopausal	23	11	>=4	7	>2	1-2	MRM	Invasive ductal	yes	yes	19	72.5	75	12.5	83.75	No	No	115.93	0	115.93	0	60	0	60	0	Positive	Positive	Positive	Negative	15	Luminal A	0	1	0	1	1	Low	High	Low	High	High
HE1000	100007033	E-T-CMF	183	67.1233	>=53.7	Postmenopausa	19	2	0-3	2.2	>2	1-2	Breast conserving surgery	Invasive ductal	yes	no	2.5		47.5	15	82.5	No	No	99.15	0	99.15	0	60	0	60	0	Positive	Positive	Positive	Positive	12.5	Luminal HER2	0	1	0		1	Low	High	Low		High
HE1000	100004040	E-T-CMF	183	48.6329	<53.7	Premenopausal	11	7	>=4	6	>2	3-4	Breast conserving surgery	Invasive ductal	yes	no	0	32.5	70	50	82.5	Yes	Yes	9.7	1	16.66	1	9.7	1	16.66	1	Negative	Negative	Negative	Negative	70	TNBC	0	1	0	0	1	Low	High	Low	Low	High
HE1000	100005105	ET-CMF	183	57.5096	>=53.7	Postmenopausa	24	2	0-3	3	>2	1-2	MRM	Invasive lobular	yes	yes	6	45	0	0	75	No	No	129.18	0	129.18	0	60	0	60	0	Positive	Negative	Positive	Negative	12	Luminal A	0	1	0	0	0	Low	High	Low	Low	Low
HE1000	100005106	E-T-CMF	183	57.0301	>=53.7	Postmenopausa	19	2	0-3	2.2	>2	1-2	Breast conserving surgery	Invasive ductal	yes	yes	72.5	85	57.5	0	90	No	No	129.05	0	129.05	0	60	0	60	0	Positive	Positive	Positive	Negative	6	Luminal A	0	1	1	1	1	Low	High	High	High	High
HE1000	100008052	E-T-CMF	183	56.126	>=53.7	Postmenopausa	35	4	>=4	2	<=2	3-4	Breast conserving surgery	Invasive ductal	yes	no	30		0	57.5	90	Yes	Yes	63.93	1	133.97	1	60	0	60	0	Negative	Negative	Negative	Negative	32.5	TNBC	1	1	0		0	High	High	Low		Low
HE1000	100002112	E-T-CMF	183	33.6493	<53.7	Premenopausal	14	4	>=4	1.3	<=2	3-4	MRM	Mixed	yes	yes	2.5		70	32.5	90	No	No	134.33	0	134.33	0	60	0	60	0	Positive	Positive	Positive	Negative	30	Luminal B	0	1	0		1	Low	High	Low		High
HE1000	100003048	ET-CMF	183	43.5041	<53.7	Premenopausal	21	2	0-3	3.4	>2	3-4	MRM	Invasive ductal	no	no	42.5	80	80	42.5	100	Yes	Yes	23.64	1	31.8	1	23.64	1	31.8	1	Negative	Negative	Negative	Positive	30	HER2-enriched	0	1	0	1	1	Low	High	Low	High	High
HE1000	100006146	E-T-CMF	183	64.0137	>=53.7	Postmenopausa	18	16	>=4	8	>2	3-4	MRM	Invasive ductal	yes	yes	55		75	15	97.5	Yes	Yes	15.93	1	42.59	1	15.93	1	42.59	1	Positive	Positive	Positive	Negative	6.5	Luminal A	0	1	1		1	Low	High	High		High
HE1000	100006147	ET-CMF	183	56.5945	>=53.7	Postmenopausa	32	32	>=4	4	>2	1-2	MRM	Invasive lobular	yes	yes	5	52.5	77.5	5	70	Yes	Yes	39.05	1	116.66	1	39.05	1	60	0	Positive	Positive	Positive	Negative	5	Luminal A	0	0	0	0	1	Low	Low	Low	Low	High
HE1000	100003050	ET-CMF	183	44.9178	<53.7	Premenopausal	24	3	0-3	3	>2	3-4	Breast conserving surgery	Invasive ductal	yes	yes	7.5	70	30	0	85	No	No	117.93	0	117.93	0	60	0	60	0	Negative	Negative	Negative	Negative	75	TNBC	0	1	0	1	1	Low	High	Low	High	High
HE1000	100005108	ET-CMF	183	58.1479	>=53.7	Postmenopausa	12	3	0-3	6	>2	3-4	MRM	Invasive ductal	no	yes	0	0	1.5	0	2.5	Yes	Yes	6.72	1	65.61	1	6.72	1	60	0	Positive	Negative	Positive	Negative	9	Luminal A	0	0	0	0	0	Low	Low	Low	Low	Low
HE1000	100001131	ET-CMF	183	42.3616	<53.7	Premenopausal	12	1	0-3	2.5	>2	1-2	Breast conserving surgery	Invasive ductal	yes	yes	5	12.5	2.5	0	82.5	No	No	131.34	0	131.34	0	60	0	60	0	Negative	Positive	Positive	Positive	5	Luminal HER2	0	1	0	0	0	Low	High	Low	Low	Low
HE1000	100002113	E-T-CMF	183	34.1151	<53.7	Premenopausal	20	7	>=4	2.3	>2	3-4	MRM	Invasive ductal	yes	yes	15	95	30	0	95	No	No	4.13	0	4.13	0	4.13	0	4.13	0	Positive	Negative	Positive	Negative	70	Luminal B	0	1	0	1	1	Low	High	Low	High	High
HE1000	100002114	ET-CMF	183	40.6548	<53.7	Premenopausal	10	2	0-3	2.2	>2	3-4	Breast conserving surgery	Invasive ductal	yes	yes	0	87.5	87.5	92.5	67.5	No	No	125.87	0	125.87	0	60	0	60	0	Positive	Positive	Positive	Positive	47.5	Luminal HER2	1	0	0	1	1	High	Low	Low	High	High
HE1000	100003051	E-T-CMF	183	48.1233	<53.7	Premenopausal	5	1	0-3	2	<=2	1-2	Breast conserving surgery	Invasive ductal	yes	no	65		90	0	90	No	No	113.38	0	113.38	0	60	0	60	0	Negative	Negative	Negative	Positive	65	HER2-enriched	0	1	1		1	Low	High	High		High
HE1000	100004041	ET-CMF	183	44.8658	<53.7	Premenopausal	32	11	>=4	1.5	<=2	3-4	MRM	Invasive ductal	yes	yes	57.5	62.5	9.5	12.5	82.5	No	No	127.87	0	127.87	0	60	0	60	0	Positive	Positive	Positive	Positive	80	Luminal HER2	0	1	1	1	0	Low	High	High	High	Low
HE1000	100005111	ET-CMF	183	67.6795	>=53.7	Postmenopausa	19	3	0-3	2.5	>2	3-4	Breast conserving surgery	Invasive ductal	yes	yes	8	70	17.5	0	57.5	No	No	97.93	0	97.93	0	60	0	60	0	Positive	Positive	Positive	Positive	27.5	Luminal HER2	0	0	0	1	1	Low	Low	Low	High	High
HE1000	100005112	E-T-CMF	183	47.2164	<53.7	Postmenopausa	18	1	0-3	3.2	>2	3-4	MRM	Invasive ductal	no	yes	0	30	3	7.5	90	Yes	No	98.49	1	101.9	0	60	0	60	0	Positive	Positive	Positive	Negative	2	Luminal A	0	1	0	0	0	Low	High	Low	Low	Low
HE1000	100006150	ET-CMF	183	73.2247	>=53.7	Postmenopausa	17	8	>=4	2.5	>2	1-2	MRM	Invasive ductal	Unknown	Unknown	0	60	70	0		No	No	72.39	0	72.39	0	60	0	60	0	Negative	Negative	Negative	Negative		TNBC	0		0	1	1	Low		Low	High	High
HE1000	100006152	ET-CMF	183	72.2521	>=53.7	Postmenopausa	9	8	>=4	4	>2	3-4	MRM	Invasive ductal	yes	yes	6.5		1	0	50	No	No	122.69	0	122.69	0	60	0	60	0	Negative	Positive	Positive	Negative	2	Luminal A	0	0	0		0	Low	Low	Low		Low
HE1000	100008053	E-T-CMF	183	52.6192	<53.7	Postmenopausa	47	14	>=4	3.1	>2	3-4	MRM	Invasive ductal	yes	no	11	35	37.5	40	80	Yes	No	32.79	1	168.66	0	32.79	1	60	0	Positive	Positive	Positive	Negative	10	Luminal A	0	1	0	0	1	Low	High	Low	Low	High
HE1000	100006151	E-T-CMF	183	61.5288	>=53.7	Postmenopausa	15	4	>=4	2.8	>2	1-2	Breast conserving surgery	Invasive ductal	yes	yes		60				No	No	117.8	0	117.8	0	60	0	60	0		Positive	Positive	Negative	15	Luminal A				1					High
HE1000	100002115	E-T-CMF	183	44.7068	<53.7	Premenopausal	21	6	>=4	2.3	>2	3-4	Breast conserving surgery	Invasive ductal	yes	yes	8.5	5	85	55	100	No	No	133.93	0	133.93	0	60	0	60	0	Positive	Positive	Positive	Negative	85	Luminal B	1	1	0	0	1	High	High	Low	Low	High
HE1000	100001130	E-T-CMF	183	44.1589	<53.7	Premenopausal	9	2	0-3	1.3	<=2	1-2	Breast conserving surgery	Invasive lobular	yes	yes	20		12.5	25	100	No	No	129.41	0	129.41	0	60	0	60	0	Positive	Positive	Positive	Negative	5	Luminal A	0	1	0		0	Low	High	Low		Low
HE1000	100005113	E-T-CMF	183	71.2712	>=53.7	Postmenopausa	6	2	0-3	3	>2	3-4	MRM	Mixed	no	no	0		37.5	0	57.5	No	No	85.77	0	85.77	0	60	0	60	0	Positive	Negative	Positive	Negative	1	Luminal A	0	0	0		1	Low	Low	Low		High
HE1000	100005115	E-T-CMF	183	54.2959	>=53.7	Postmenopausa	16	1	0-3	4	>2	3-4	Breast conserving surgery	Invasive ductal	yes	no	0	60	90	35	100	No	No	132.75	0	132.75	0	60	0	60	0	Negative	Negative	Negative	Negative	45	TNBC	0	1	0	1	1	Low	High	Low	High	High
HE1000	100006153	E-T-CMF	183	64.1096	>=53.7	Postmenopausa	18	10	>=4	2.5	>2	1-2	MRM	Invasive lobular	yes	yes	5			0		No	Yes	122.72	1	122.72	1	60	0	60	0	Positive	Positive	Positive	Negative	3.5	Luminal A	0		0			Low		Low
HE1000	100008054	ET-CMF	183	54.2932	>=53.7	Postmenopausa	19	7	>=4	3.5	>2	1-2	MRM	Invasive ductal	yes	no	0	22.5	9	0	90	No	No	96.82	0	96.82	0	60	0	60	0	Negative	Negative	Negative	Positive	55	HER2-enriched	0	1	0	0	0	Low	High	Low	Low	Low
HE1000	100002116	ET-CMF	183	54	>=53.7	Premenopausal	19	17	>=4	4	>2	1-2	MRM	Invasive lobular	yes	yes	72.5		36	0	80	No	No	133.7	0	133.7	0	60	0	60	0	Positive	Positive	Positive	Negative	7.5	Luminal A	0	1	1		1	Low	High	High		High
HE1000	100005114	ET-CMF	183	66.2274	>=53.7	Postmenopausa	17	2	0-3	2.2	>2	3-4	Breast conserving surgery	Invasive ductal	yes	yes	90	95	3.5	20	100	No	No	132.3	0	132.3	0	60	0	60	0	Positive	Negative	Positive	Positive	10	Luminal HER2	0	1	1	1	0	Low	High	High	High	Low
HE1000	100006155	ET-CMF	183	56.3014	>=53.7	Postmenopausa	28	9	>=4	1.1	<=2	1-2	MRM	Invasive lobular	yes	yes	85		60	4	85	No	No	128.46	0	128.46	0	60	0	60	0	Positive	Positive	Positive	Negative	9	Luminal A	0	1	1		1	Low	High	High		High
HE1000	100007036	ET-CMF	183	52.4658	<53.7	Postmenopausa	23	2	0-3	5	>2	3-4	Breast conserving surgery	Invasive ductal	yes	yes	20	80		0	82.5	No	Yes	81.28	1	81.28	1	60	0	60	0	Negative	Negative	Negative	Negative	20	TNBC	0	1	0	1		Low	High	Low	High
HE1000	100007037	E-T-CMF	183	36.2603	<53.7	Premenopausal	7	1	0-3	10	>2	3-4	MRM	Invasive ductal	no	yes	42.5		85	72.5	98	No	No	120.03	0	120.03	0	60	0	60	0	Positive	Positive	Positive	Negative	37.5	Luminal B	1	1	0		1	High	High	Low		High
HE1000	100006156	E-T-CMF	183	55.3178	>=53.7	Postmenopausa	8	5	>=4	2.5	>2	1-2	MRM	Invasive ductal	yes	yes	7	77.5	75	2.5	95	No	No	128	0	128	0	60	0	60	0	Positive	Positive	Positive	Negative	1	Luminal A	0	1	0	1	1	Low	High	Low	High	High
HE1000	100006158	ET-CMF	183	54.3315	>=53.7	Postmenopausa	22	4	>=4	2	<=2	3-4	MRM	Invasive ductal	yes	yes	3.5		65	40	100	No	No	94.72	0	94.72	0	60	0	60	0	Positive	Negative	Positive	Positive	55	Luminal HER2	0	1	0		1	Low	High	Low		High
HE1000	100005116	ET-CMF	183	62.7123	>=53.7	Postmenopausa	14	2	0-3	2.5	>2	3-4	MRM	Invasive ductal	no	yes	0		42.5	0	92.5	Yes	Yes	74.03	1	117.9	1	60	0	60	0	Positive	Positive	Positive	Negative	42.5	Luminal B	0	1	0		1	Low	High	Low		High
HE1000	100005118	ET-CMF	183	59.3342	>=53.7	Postmenopausa	17	3	0-3	5	>2	1-2	MRM	Invasive lobular	yes	yes	0	42.5	80	0	70	Yes	No	62.36	1	98.03	0	60	0	60	0	Positive	Positive	Positive	Negative	4	Luminal A	0	0	0	0	1	Low	Low	Low	Low	High
HE1000	100001136	ET-CMF	183	48.3288	<53.7	Premenopausal	29	2	0-3	3.2	>2	1-2	Breast conserving surgery	Invasive ductal	yes	yes	9		70	6.5	90	No	No	96.36	0	96.36	0	60	0	60	0	Positive	Positive	Positive	Negative	5	Luminal A	0	1	0		1	Low	High	Low		High
HE1000	100004042	E-T-CMF	183	46.589	<53.7	Premenopausal	25	1	0-3	1.5	<=2	1-2	Breast conserving surgery	Invasive ductal	yes	yes	35	11	55	0	100	Yes	Yes	26.82	1	41.7	1	26.82	1	41.7	1	Positive	Positive	Positive	Positive	85	Luminal HER2	0	1	0	0	1	Low	High	Low	Low	High
HE1000	100005117	E-T-CMF	183	53.6904	<53.7	Postmenopausa	22	3	0-3	3	>2	1-2	MRM	Invasive ductal	yes	yes	27.5	35	3.5	0	87.5	No	No	126.3	0	126.3	0	60	0	60	0	Positive	Positive	Positive	Negative	1.5	Luminal A	0	1	0	0	0	Low	High	Low	Low	Low
HE1000	100006160	ET-CMF	183	59.3699	>=53.7	Postmenopausa	33	10	>=4	2.5	>2	3-4	MRM	Other	yes	yes	15	55		0		No	No	65.02	0	65.02	0	60	0	60	0	Positive	Positive	Positive	Negative	10	Luminal A	0		0	1		Low		Low	High
HE1000	100008055	E-T-CMF	183	65.3096	>=53.7	Postmenopausa	17	4	>=4	2.8	>2	3-4	Breast conserving surgery	Invasive ductal	yes	no	0	92.5	45	0	85	No	No	97.77	0	97.77	0	60	0	60	0	Negative	Negative	Negative	Positive	92.5	HER2-enriched	0	1	0	1	1	Low	High	Low	High	High
HE1000	100008056	ET-CMF	183	65.0027	>=53.7	Postmenopausa	22	20	>=4	9.8	>2	3-4	MRM	Invasive ductal	yes	no	0		3	0	55	Yes	Yes	44.36	1	85.11	1	44.36	1	60	0	Positive	Positive	Positive	Negative	17.5	Luminal A	0	0	0		0	Low	Low	Low		Low
HE1000	100008057	E-T-CMF	183	57.4027	>=53.7	Postmenopausa	26	1	0-3	3.8	>2	1-2	Breast conserving surgery	Invasive ductal	yes	no	1.75	90	30	16.25	95	No	No	126.16	0	126.16	0	60	0	60	0	Positive	Positive	Positive	Negative	83.75	Luminal B	0	1	0	1	1	Low	High	Low	High	High
HE1000	100008058	ET-CMF	183	55.6521	>=53.7	Postmenopausa	13	5	>=4	2.1	>2	1-2	MRM	Invasive lobular	yes	no	7.5	82.5	7	0	82.5	No	No	128	0	128	0	60	0	60	0	Negative	Negative	Negative	Negative	65	TNBC	0	1	0	1	0	Low	High	Low	High	Low
HE1000	100006161	E-T-CMF	183	62.3753	>=53.7	Postmenopausa	14	14	>=4	4.5	>2	3-4	MRM	Invasive ductal	yes	yes	0	20	7.5	0	80	No	No	96.33	0	96.33	0	60	0	60	0	Positive	Positive	Positive	Negative	72.5	Luminal B	0	1	0	0	0	Low	High	Low	Low	Low
HE1000	100002119	E-T-CMF	183	42.5589	<53.7	Premenopausal	14	14	>=4	4.3	>2	1-2	MRM	Invasive lobular	yes	yes	0	80	7.5	0	77.5	Yes	Yes	53.97	1	96.85	1	53.97	1	60	0	Positive	Positive	Positive	Negative	4	Luminal A	0	1	0	1	0	Low	High	Low	High	Low
HE1000	100005119	E-T-CMF	183	65.6548	>=53.7	Postmenopausa	9	2	0-3	0.5	<=2	3-4	MRM	Invasive ductal	no	no	90	57.5	72	65	82.5	No	No	128.66	0	128.66	0	60	0	60	0	Positive	Negative	Positive	Positive	43.75	Luminal HER2	1	1	1	1	1	High	High	High	High	High
HE1000	100005120	ET-CMF	183	63.6411	>=53.7	Postmenopausa	20	2	0-3	0.8	<=2	1-2	Breast conserving surgery	Invasive ductal	yes	yes	1		7.5	20	85	Yes	No	16.82	1	126.07	0	16.82	1	60	0	Positive	Positive	Positive	Negative	3	Luminal A	0	1	0		0	Low	High	Low		Low
HE1000	100002122	ET-CMF	183	39.0767	<53.7	Premenopausal	21	8	>=4	2.5	>2	3-4	MRM	Invasive ductal	yes	yes	25		0	6.5	90	Yes	Yes	42	1	117.28	1	42	1	60	0	Positive	Positive	Positive	Positive	97	Luminal HER2	0	1	0		0	Low	High	Low		Low
HE1000	100001140	E-T-CMF	183	45.4466	<53.7	Premenopausal	10	1	0-3	2	<=2	3-4	MRM	Other	no	yes		85			85	No	No	95.67	0	95.67	0	60	0	60	0	Positive	Positive	Positive	Negative	19	Luminal A		1		1			High		High
HE1000	100002123	ET-CMF	183	54.4301	>=53.7	Premenopausal	15	6	>=4	4.5	>2	3-4	MRM	Invasive ductal	yes	yes	60	80	47.5	5	40	No	No	131.67	0	131.67	0	60	0	60	0	Positive	Positive	Positive	Positive	2.5	Luminal HER2	0	0	1	1	1	Low	Low	High	High	High
HE1000	100002125	E-T-CMF	183	38.1534	<53.7	Premenopausal	21	5	>=4	1.5	<=2	1-2	Breast conserving surgery	Invasive ductal	yes	yes		60	55	0	100	No	No	95.93	0	95.93	0	60	0	60	0	Positive	Positive	Positive	Negative	80	Luminal B	0	1		1	1	Low	High		High	High
HE1000	100003054	E-T-CMF	183	36.5342	<53.7	Premenopausal	10	2	0-3	2	<=2	3-4	MRM	Invasive lobular	yes	yes	62.5	15	27.5	0	98	Yes	No	36.75	1	125.51	0	36.75	1	60	0	Negative	Negative	Negative	Positive	60	HER2-enriched	0	1	1	0	1	Low	High	High	Low	High
HE1000	100004043	E-T-CMF	183	37.4301	<53.7	Premenopausal	26	4	>=4	2.5	>2	1-2	MRM	Invasive ductal	yes	no	0	87.5	57.5	0	75	Yes	No	89.93	1	114.62	0	60	0	60	0	Negative	Negative	Negative	Negative	10	TNBC	0	1	0	1	1	Low	High	Low	High	High
HE1000	100005122	ET-CMF	183	54.4301	>=53.7	Postmenopausa	11	2	0-3	1.2	<=2	1-2	MRM	Invasive ductal	Unknown	Unknown	50		22.5	2.5	95	No	No	124.66	0	124.66	0	60	0	60	0	Positive	Positive	Positive	Negative	5	Luminal A	0	1	1		1	Low	High	High		High
HE1000	100006165	E-T-CMF	183	55.6712	>=53.7	Postmenopausa	22	17	>=4	3	>2	1-2	Breast conserving surgery	Mixed	yes	yes	8.5	65	9	0	77.5	No	No	94.56	0	94.56	0	60	0	60	0	Positive	Positive	Positive	Negative	6.5	Luminal A	0	1	0	1	0	Low	High	Low	High	Low
HE1000	100006166	ET-CMF	183	56.9726	>=53.7	Postmenopausa	23	8	>=4	2.2	>2	1-2	MRM	Invasive lobular	yes	yes	0		3.5	0	85	Yes	No	149.48	1	156.98	0	60	0	60	0	Positive		Positive	Negative	16.5	Luminal A	0	1	0		0	Low	High	Low		Low
HE1000	100006167	E-T-CMF	183	61.6932	>=53.7	Postmenopausa	24	8	>=4	2.8	>2	1-2	MRM	Invasive ductal	yes	yes	0		2.5	2.5	85	Yes	Yes	51.05	1	103.21	1	51.05	1	60	0	Positive	Negative	Positive	Positive	15	Luminal HER2	0	1	0		0	Low	High	Low		Low
HE1000	100006168	ET-CMF	183	67.4712	>=53.7	Postmenopausa	26	8	>=4	2.2	>2	1-2	MRM	Mixed	yes	yes	45	77.5	65	60	95	No	No	124.46	0	124.46	0	60	0	60	0	Negative	Negative	Negative	Positive	3	HER2-enriched	1	1	1	1	1	High	High	High	High	High
HE1000	100006169	E-T-CMF	183	51.5233	<53.7	Postmenopausa	28	6	>=4	1.5	<=2	3-4	Breast conserving surgery	Invasive ductal	yes	yes	80		55	35	80	Yes	Yes	32.46	1	60.69	1	32.46	1	60	0	Positive	Positive	Positive	Positive	7.5	Luminal HER2	0	1	1		1	Low	High	High		High
HE1000	100007038	ET-CMF	183	57.7452	>=53.7	Postmenopausa	19	2	0-3	3	>2	3-4	MRM	Invasive ductal	Unknown	yes	50	95	70	0	95	No	Yes	11.34	1	11.34	1	11.34	1	11.34	1	Positive	Negative	Positive	Positive	17.5	Luminal HER2	0	1	1	1	1	Low	High	High	High	High
HE1000	100001141	E-T-CMF	183	42.9288	<53.7	Premenopausal	13	2	0-3	2	<=2	1-2	Breast conserving surgery	Invasive ductal	yes	yes	30		45	80	100	No	No	112.36	0	112.36	0	60	0	60	0	Positive	Positive	Positive	Positive	19	Luminal HER2	1	1	0		1	High	High	Low		High
HE1000	100005123	ET-CMF	183	54.5945	>=53.7	Postmenopausa	16	1	0-3	3.3	>2	1-2	Breast conserving surgery	Invasive ductal	yes	yes	0	70	60	0	90	No	No	116.52	0	116.52	0	60	0	60	0	Positive	Positive	Positive	Negative	9	Luminal A	0	1	0	1	1	Low	High	Low	High	High
HE1000	100008060	E-T-CMF	183	53.9589	>=53.7	Postmenopausa	52	50	>=4	2.7	>2	3-4	MRM	Invasive ductal	yes	no	85	5	90	0	100	Yes	No	11.44	1	156.72	0	11.44	1	60	0	Negative	Negative	Negative	Positive	55	HER2-enriched	0	1	1	0	1	Low	High	High	Low	High
HE1000	100008062	ET-CMF	183	67.7397	>=53.7	Postmenopausa	22	8	>=4	2.5	>2	3-4	MRM	Other	yes	no	65	90	70	60	95	No	No	124.92	0	124.92	0	60	0	60	0	Negative	Negative	Negative	Negative	82.5	TNBC	1	1	1	1	1	High	High	High	High	High
HE1000	100001142	ET-CMF	183	34.1425	<53.7	Premenopausal	17	2	0-3	4.4	>2	3-4	Breast conserving surgery	Invasive ductal	yes	yes	0	30	0	0	52.5	Yes	No	120.98	1	161.57	0	60	0	60	0	Positive	Positive	Positive	Negative	16	Luminal A	0	0	0	0	0	Low	Low	Low	Low	Low
HE1000	100001144	ET-CMF	183	51.7918	<53.7	Premenopausal	29	2	0-3	0.25	<=2	1-2	Breast conserving surgery	Invasive ductal	yes	yes	85		60	0	85	No	No	119.74	0	119.74	0	60	0	60	0	Positive	Positive	Positive	Negative	20	Luminal B	0	1	1		1	Low	High	High		High
HE1000	100001146	ET-CMF	183	25.3808	<53.7	Premenopausal	21	3	0-3	4.2	>2	3-4	MRM	Invasive ductal	no	yes	23.5	20	25	1.25	91.25	Yes	Yes	55.34	1	80.72	1	55.34	1	60	0	Positive	Positive	Positive	Negative	26.4	Luminal B	0	1	0	0	1	Low	High	Low	Low	High
HE1000	100006171	ET-CMF	183	71.2	>=53.7	Postmenopausa	24	10	>=4	5	>2	3-4	MRM	Mixed	yes	yes	41	97.5	0	0	82.5	No	No	124.46	0	124.46	0	60	0	60	0	Positive	Negative	Positive	Negative	67.5	Luminal B	0	1	0	1	0	Low	High	Low	High	Low
HE1000	100006172	E-T-CMF	183	49.7397	<53.7	Postmenopausa	18	13	>=4	2	<=2	1-2	Breast conserving surgery	Invasive ductal	yes	yes	2.5	77.5	55	22.5	100	Yes	No	56.85	1	94.16	0	56.85	1	60	0	Positive	Negative	Positive	Negative	11	Luminal A	0	1	0	1	1	Low	High	Low	High	High
HE1000	100006174	E-T-CMF	183	54.5425	>=53.7	Postmenopausa	23	8	>=4	3.8	>2	1-2	Breast conserving surgery	Invasive ductal	yes	yes	7.5	60	60	60	95	No	No	124.85	0	124.85	0	60	0	60	0	Positive	Positive	Positive	Negative	32.5	Luminal B	1	1	0	1	1	High	High	Low	High	High
HE1000	100007040	ET-CMF	183	69.5178	>=53.7	Postmenopausa	18	1	0-3	3.5	>2	3-4	MRM	Invasive ductal	no	yes	0	4	0	0	25	No	No	124.39	0	124.39	0	60	0	60	0	Negative	Negative	Negative	Negative	10	TNBC	0	0	0	0	0	Low	Low	Low	Low	Low
HE1000	100005127	E-T-CMF	183	57.5425	>=53.7	Postmenopausa	25	2	0-3	2.5	>2	3-4	Breast conserving surgery	Invasive ductal	yes	yes	30	80	65	30	85	No	No	108.79	0	108.79	0	60	0	60	0	Positive	Positive	Positive	Negative	46.6667	Luminal B	0	1	0	1	1	Low	High	Low	High	High
HE1000	100005128	ET-CMF	183	53.463	<53.7	Postmenopausa	29	2	0-3	4	>2	1-2	MRM	Invasive ductal	no	yes	67.5	77.5	0	0	87.5	No	No	124.23	0	124.23	0	60	0	60	0	Positive	Positive	Positive	Negative	22.5	Luminal B	0	1	1	1	0	Low	High	High	High	Low
HE1000	100006175	E-T-CMF	183	52.537	<53.7	Postmenopausa	16	4	>=4	2.1	>2	3-4	MRM	Invasive ductal	yes	yes	0	5	2.5	0	40	No	No	122.79	0	122.79	0	60	0	60	0	Positive	Negative	Positive	Negative	6.5	Luminal A	0	0	0	0	0	Low	Low	Low	Low	Low
HE1000	100002127	E-T-CMF	183	56.5507	>=53.7	Premenopausal	11	5	>=4	10	>2	3-4	MRM	Invasive ductal	yes	no	0	0	0	0	95	No	No	98.62	0	98.62	0	60	0	60	0	Positive	Positive	Positive	Negative	8	Luminal A	0	1	0	0	0	Low	High	Low	Low	Low
HE1000	100003057	E-T-CMF	183	55.3616	>=53.7	Postmenopausa	32	1	0-3	1	<=2	3-4	MRM	Invasive ductal	no	no			65	9.5	85	No	No	90.82	0	90.82	0	60	0	60	0	Negative	Negative	Negative	Positive	26.5	HER2-enriched	0	1			1	Low	High			High
HE1000	100004044	ET-CMF	183	43.6603	<53.7	Premenopausal	29	6	>=4	0.8	<=2	1-2	Breast conserving surgery	Invasive ductal	yes	yes	7	55	80	45	95	Yes	Yes	21.05	1	27.08	1	21.05	1	27.08	1	Negative	Negative	Negative	Negative	25	TNBC	0	1	0	1	1	Low	High	Low	High	High
HE1000	100005129	E-T-CMF	183	60.7616	>=53.7	Postmenopausa	21	2	0-3	1.5	<=2	1-2	Breast conserving surgery	Invasive lobular	yes	yes	2.5		16.5	20	85	Yes	No	66.3	1	124.16	0	60	0	60	0	Positive	Positive	Positive	Negative	16.5	Luminal A	0	1	0		1	Low	High	Low		High
HE1000	100005132	ET-CMF	183	67.5397	>=53.7	Postmenopausa	13	1	0-3	3	>2	3-4	MRM	Invasive lobular	no	yes	0		15	0	80	No	No	109.08	0	109.08	0	60	0	60	0	Positive	Positive	Positive	Negative	20	Luminal B	0	1	0		1	Low	High	Low		High
HE1000	100005109	E-T-CMF	183	53.1616	<53.7	Postmenopausa	26	3	0-3	2.8	>2	1-2	MRM	Mixed	no	yes	80	52.5	20	0	60	No	Yes	74.36	1	74.36	1	60	0	60	0	Positive	Positive	Positive	Negative	22.5	Luminal B	0	0	1	0	1	Low	Low	High	Low	High
HE1000	100005110	ET-CMF	183	59.1671	>=53.7	Postmenopausa	23	1	0-3	1.5	<=2	1-2	MRM	Invasive ductal	no	no	0	35	30	0	70	No	No	100.39	0	100.39	0	60	0	60	0	Positive	Positive	Positive	Negative	14.5	Luminal A	0	0	0	0	1	Low	Low	Low	Low	High
HE1000	100006176	ET-CMF	183	53.6575	<53.7	Postmenopausa	24	14	>=4	4.5	>2	3-4	Breast conserving surgery	Invasive ductal	yes	yes	40		70	0	90	No	No	156.07	0	156.07	0	60	0	60	0	Positive	Positive	Positive	Negative	75	Luminal B	0	1	0		1	Low	High	Low		High
HE1000	100006178	ET-CMF	183	55.7753	>=53.7	Postmenopausa	13	8	>=4	3.8	>2	1-2	MRM	Invasive lobular	yes	yes	0	57.5	15	0	75	No	No	118.95	0	118.95	0	60	0	60	0	Positive	Positive	Positive	Negative	80	Luminal B	0	1	0	1	1	Low	High	Low	High	High
HE1000	100007041	E-T-CMF	183	68.5589	>=53.7	Postmenopausa	17	1	0-3	2.5	>2	3-4	MRM	Invasive ductal	no	no	7.5	7.5	90	70	95	No	No	130.23	0	130.23	0	60	0	60	0	Negative	Positive	Positive	Positive	57.5	Luminal HER2	1	1	0	0	1	High	High	Low	Low	High
HE1000	100001147	E-T-CMF	183	47.589	<53.7	Premenopausal	31	1	0-3	1	<=2	1-2	MRM	Invasive ductal	no	yes	20		77.5	7.5	60	No	No	122.89	0	122.89	0	60	0	60	0	Positive	Positive	Positive	Negative	3	Luminal A	0	0	0		1	Low	Low	Low		High
HE1000	100008063	E-T-CMF	183	59.5562	>=53.7	Postmenopausa	11	6	>=4	3	>2	3-4	MRM	Invasive ductal	Unknown	no	70	90	80	60	85	Yes	Yes	39.67	1	48.07	1	39.67	1	48.07	1	Negative	Negative	Negative	Negative	7.5	TNBC	1	1	1	1	1	High	High	High	High	High
HE1000	100004045	E-T-CMF	183	32.0192	<53.7	Premenopausal	20	4	>=4	4.5	>2	1-2	MRM	Invasive ductal	yes	no	0	85	67.5	0	100	Yes	Yes	21.57	1	65.15	1	21.57	1	60	0		Negative		Positive	32.5		0	1	0	1	1	Low	High	Low	High	High
HE1000	100002130	E-T-CMF	183	44.2904	<53.7	Premenopausal	17	5	>=4	4.2	>2	3-4	MRM	Invasive ductal	no	yes	0	92.5	70	20	87.5	No	No	123.84	0	123.84	0	60	0	60	0	Positive	Positive	Positive	Negative	11.5	Luminal A	0	1	0	1	1	Low	High	Low	High	High
HE1000	100003058	ET-CMF	183	61.6	>=53.7	Premenopausal	36	2	0-3	8	>2	3-4	MRM	Invasive ductal	yes	no	40		75	32.5	90	No	No	124.62	0	124.62	0	60	0	60	0	Negative	Negative	Negative	Positive	97	HER2-enriched	0	1	0		1	Low	High	Low		High
HE1000	100003059	ET-CMF	183	54.6466	>=53.7	Premenopausal	13	2	0-3	2.8	>2	3-4	Breast conserving surgery	Other	yes	no	95	90	30	30	100	No	No	131.08	0	131.08	0	60	0	60	0	Negative	Negative	Negative	Positive	60	HER2-enriched	0	1	1	1	1	Low	High	High	High	High
HE1000	100007042	ET-CMF	183	64.2548	>=53.7	Postmenopausa	23	2	0-3	3	>2	3-4	MRM	Invasive ductal	no	no	85		60	0	85	No	No	129.57	0	129.57	0	60	0	60	0	Positive	Positive	Positive	Positive	55	Luminal HER2	0	1	1		1	Low	High	High		High
HE1000	100007043	ET-CMF	183	63.5315	>=53.7	Postmenopausa	19	1	0-3	2.5	>2	3-4	MRM	Invasive ductal	no	no	0	30	0	0	50	No	No	126.26	0	126.26	0	60	0	60	0	Positive	Negative	Positive	Negative	12	Luminal A	0	0	0	0	0	Low	Low	Low	Low	Low
HE1000	100005133	E-T-CMF	183	52.4384	<53.7	Postmenopausa	20	2	0-3	3	>2	3-4	MRM	Invasive ductal	no	yes	1		92.5	42.5	92.5	No	No	123.18	0	123.18	0	60	0	60	0	Negative	Negative	Negative	Positive	10	HER2-enriched	0	1	0		1	Low	High	Low		High
HE1000	100005136	ET-CMF	183	63.989	>=53.7	Postmenopausa	21	2	0-3	3	>2	1-2	Breast conserving surgery	Invasive ductal	yes	yes	3.5		0	0	87.5	No	No	123.08	0	123.08	0	60	0	60	0	Positive	Positive	Positive	Negative	22.5	Luminal B	0	1	0		0	Low	High	Low		Low
HE1000	100006180	E-T-CMF	183	69.6329	>=53.7	Postmenopausa	23	8	>=4	4.5	>2	3-4	MRM	Other	yes	yes	70		82.5	30	90	No	No	92.95	0	92.95	0	60	0	60	0	Positive	Positive	Positive	Negative	25	Luminal B	0	1	1		1	Low	High	High		High
HE1000	100006181	ET-CMF	183	55.9479	>=53.7	Postmenopausa	23	22	>=4	5.7	>2	1-2	MRM	Invasive lobular	yes	yes	0	35	70	11	87.5	Yes	Yes	33.18	1	57.67	1	33.18	1	57.67	1	Positive	Positive	Positive	Negative	16	Luminal A	0	1	0	0	1	Low	High	Low	Low	High
HE1000	100006182	E-T-CMF	183	63.6274	>=53.7	Postmenopausa	31	30	>=4	6.9	>2	3-4	MRM	Invasive ductal	yes	yes	35	67.5	40	5	62.5	Yes	Yes	18.39	1	23.64	1	18.39	1	23.64	1	Negative	Negative	Negative	Negative	17.5	TNBC	0	0	0	1	1	Low	Low	Low	High	High
HE1000	100001152	ET-CMF	183	42.6164	<53.7	Premenopausal	8	3	0-3	2.4	>2	3-4	Breast conserving surgery	Invasive ductal	yes	yes	85	60	7	0	65	No	No	128.1	0	128.1	0	60	0	60	0	Positive	Positive	Positive	Negative	75	Luminal B	0	0	1	1	0	Low	Low	High	High	Low
HE1000	100001153	E-T-CMF	183	40.7479	<53.7	Premenopausal	9	3	0-3	1.5	<=2	3-4	Breast conserving surgery	Invasive ductal	yes	yes	37.5	5	0	0	40	No	Yes	44.33	1	44.33	1	44.33	1	44.33	1	Positive	Positive	Positive	Negative	65	Luminal B	0	0	0	0	0	Low	Low	Low	Low	Low
HE1000	100001155	ET-CMF	183	31.8932	<53.7	Premenopausal	14	1	0-3	2.3	>2	1-2	MRM	Invasive ductal	no	yes	45	57.5	92.5	82.5	97.5	No	No	125.21	0	125.21	0	60	0	60	0	Positive	Positive	Positive	Negative	8	Luminal A	1	1	1	1	1	High	High	High	High	High
HE1000	100002132	ET-CMF	183	38.8658	<53.7	Premenopausal	33	26	>=4	2.2	>2	1-2	MRM	Mixed	yes	yes	65	65	25	0	92.5	Yes	Yes	7.57	1	49.08	1	7.57	1	49.08	1	Positive	Positive	Positive	Negative	27.5	Luminal B	0	1	1	1	1	Low	High	High	High	High
HE1000	100004046	ET-CMF	183	49.6411	<53.7	Premenopausal	22	22	>=4	5.5	>2	3-4	MRM	Invasive ductal	yes	no	18.5	8.5	70	70	100	No	No	123.38	0	123.38	0	60	0	60	0	Negative	Positive	Positive	Positive	80	Luminal HER2	1	1	0	0	1	High	High	Low	Low	High
HE1000	100004047	ET-CMF	183	45.2438	<53.7	Premenopausal	9	5	>=4	1.7	<=2	3-4	Breast conserving surgery	Invasive ductal	yes	no	72.5	75	70	40	55	Yes	Yes	11.48	1	31.11	1	11.48	1	31.11	1	Negative	Negative	Negative	Negative	70	TNBC	0	0	1	1	1	Low	Low	High	High	High
HE1000	100005135	E-T-CMF	183	60.3589	>=53.7	Postmenopausa	25	1	0-3	3	>2	3-4	Breast conserving surgery	Invasive ductal	yes	yes	40	85	45	82.5	75	No	No	93.28	0	93.28	0	60	0	60	0	Positive	Negative	Positive	Positive	12.5	Luminal HER2	1	1	0	1	1	High	High	Low	High	High
HE1000	100005139	ET-CMF	183	69.7288	>=53.7	Postmenopausa	25	2	0-3	2.6	>2	1-2	Breast conserving surgery	Invasive ductal	no	yes	85	80	5	0	100	No	No	129.93	0	129.93	0	60	0	60	0	Positive	Positive	Positive	Negative	12.5	Luminal A	0	1	1	1	0	Low	High	High	High	Low
HE1000	100006183	ET-CMF	183	74.9041	>=53.7	Postmenopausa	19	9	>=4	2.6	>2	1-2	Breast conserving surgery	Invasive lobular	yes	yes	55	0	4	0	90	No	Yes	124.49	1	124.49	1	60	0	60	0	Positive	Negative	Positive	Negative	2.5	Luminal A	0	1	1	0	0	Low	High	High	Low	Low
HE1000	100006185	E-T-CMF	183	65.9178	>=53.7	Postmenopausa	37	9	>=4	1.8	<=2	1-2	Breast conserving surgery	Invasive ductal	yes	yes	20	70	0	0	87.5	No	No	122.85	0	122.85	0	60	0	60	0	Positive	Positive	Positive	Negative	5	Luminal A	0	1	0	1	0	Low	High	Low	High	Low
HE1000	100006187	E-T-CMF	183	53.4877	<53.7	Postmenopausa	14	13	>=4	1.8	<=2	3-4	MRM	Invasive ductal	yes	no	2.5	75	70	20	85	No	No	153.74	0	153.74	0	60	0	60	0	Negative	Negative	Negative	Negative	99	TNBC	0	1	0	1	1	Low	High	Low	High	High
HE1000	100006188	ET-CMF	183	70.8055	>=53.7	Postmenopausa	25	4	>=4	3.5	>2	1-2	MRM	Invasive ductal	yes	yes	85	52.5	82.5	40	95	No	Yes	69.87	1	69.87	1	60	0	60	0	Positive	Negative	Positive	Positive	12.5	Luminal HER2	0	1	1	0	1	Low	High	High	Low	High
HE1000	100006189	E-T-CMF	183	62.8356	>=53.7	Postmenopausa	28	17	>=4	2.5	>2	1-2	MRM	Mixed	yes	yes	0	27.5	82.5	2.5	82.5	Yes	Yes	63.11	1	65.84	1	60	0	60	0	Positive	Positive	Positive	Negative	20	Luminal B	0	1	0	0	1	Low	High	Low	Low	High
HE1000	100006190	ET-CMF	183	71.7096	>=53.7	Postmenopausa	16	5	>=4	4	>2	3-4	MRM	Invasive ductal	yes	yes	0		80	0	100	No	No	116.56	0	116.56	0	60	0	60	0	Positive	Positive	Positive	Negative	60	Luminal B	0	1	0		1	Low	High	Low		High
HE1000	100007044	E-T-CMF	183	65.3616	>=53.7	Postmenopausa	17	1	0-3	2.6	>2	3-4	MRM	Invasive ductal	no	no	82.5	30	85	47.5	60	No	No	130.62	0	130.62	0	60	0	60	0	Positive	Negative	Positive	Positive	7.5	Luminal HER2	0	0	1	0	1	Low	Low	High	Low	High
HE1000	100006191	E-T-CMF	183	56.737	>=53.7	Postmenopausa	17	4	>=4	2	<=2	3-4	Breast conserving surgery	Invasive ductal	yes	yes		85	50	30	30	No	No	126.89	0	126.89	0	60	0	60	0	Positive	Positive	Positive	Positive	80	Luminal HER2	0	0		1	1	Low	Low		High	High
HE1000	100002137	E-T-CMF	183	46.7315	<53.7	Premenopausal	15	5	>=4	3	>2	3-4	MRM	Invasive ductal	Unknown	Unknown	20	82.5	80	30	90	Yes	Yes	9.9	1	12.59	1	9.9	1	12.59	1	Negative	Positive	Positive	Negative	3	Luminal A	0	1	0	1	1	Low	High	Low	High	High
HE1000	100002138	ET-CMF	183	37.6767	<53.7	Premenopausal	14	5	>=4	2	<=2	3-4	Breast conserving surgery	Invasive ductal	yes	yes	0		35	6	95	No	No	126.95	0	126.95	0	60	0	60	0	Negative	Negative	Negative	Negative	99	TNBC	0	1	0		1	Low	High	Low		High
HE1000	100005142	ET-CMF	183	72.3507	>=53.7	Postmenopausa	13	1	0-3	2.5	>2	1-2	MRM	Invasive ductal	no	yes	34	82.5	41.25	11.25	90	No	No	92.75	0	92.75	0	60	0	60	0	Positive	Positive	Positive	Negative	10.75	Luminal A	0	1	0	1	1	Low	High	Low	High	High
HE1000	100005143	E-T-CMF	183	48.0082	<53.7	Postmenopausa	16	2	0-3	3	>2	1-2	MRM	Invasive ductal	no	yes		95			90	Yes	No	71.38	1	95.77	0	60	0	60	0	Positive	Negative	Positive	Negative	20	Luminal B		1		1			High		High
HE1000	100005145	E-T-CMF	183	68.7616	>=53.7	Postmenopausa	11	2	0-3	3.8	>2	3-4	Breast conserving surgery	Invasive ductal	yes	yes	0		1.5	0	100	No	No	114.79	0	114.79	0	60	0	60	0	Positive	Positive	Positive	Negative	22.5	Luminal B	0	1	0		0	Low	High	Low		Low
HE1000	100006192	ET-CMF	183	59.2164	>=53.7	Postmenopausa	18	0	0-3	4	>2	3-4	MRM	Invasive ductal	Unknown	yes	0	65	11	25	77.5	No	No	118.1	0	118.1	0	60	0	60	0	Positive	Positive	Positive	Negative	10	Luminal A	0	1	0	1	0	Low	High	Low	High	Low
HE1000	100006193	E-T-CMF	183	68.7781	>=53.7	Postmenopausa	18	8	>=4	2	<=2	3-4	MRM	Invasive ductal	no	no	85	52.5	72.5	27.5	97.5	No	No	62.66	0	62.66	0	60	0	60	0	Negative	Negative	Negative	Positive	77.5	HER2-enriched	0	1	1	0	1	Low	High	High	Low	High
HE1000	100003062	ET-CMF	183	47.3808	<53.7	Premenopausal	26	1	0-3	4	>2	1-2	Breast conserving surgery	Invasive lobular	yes	no	0	67.5	6	0	87.5	No	No	121.18	0	121.18	0	60	0	60	0	Positive	Positive	Positive	Negative	7.5	Luminal A	0	1	0	1	0	Low	High	Low	High	Low
HE1000	100001156	E-T-CMF	183	30.137	<53.7	Premenopausal	28	2	0-3	2	<=2	1-2	Breast conserving surgery	Invasive ductal	yes	yes	20		32.5	5	95	No	No	113.51	0	113.51	0	60	0	60	0	Positive	Positive	Positive	Negative	10	Luminal A	0	1	0		1	Low	High	Low		High
HE1000	100002140	E-T-CMF	183	47.8384	<53.7	Premenopausal	12	4	>=4	2	<=2	1-2	MRM	Invasive ductal	yes	yes	18.5		65	2.5	95	No	No	127.54	0	127.54	0	60	0	60	0	Positive	Positive	Positive	Negative	13.5	Luminal A	0	1	0		1	Low	High	Low		High
HE1000	100002142	ET-CMF	183	32.7808	<53.7	Premenopausal	18	18	>=4	2.5	>2	3-4	Breast conserving surgery	Invasive lobular	yes	yes	36	77.5	77.5	17.5	92.5	Yes	Yes	38.82	1	47.8	1	38.82	1	47.8	1	Positive	Positive	Positive	Positive	10	Luminal HER2	0	1	0	1	1	Low	High	Low	High	High
HE1000	100002143	E-T-CMF	183	44.2438	<53.7	Premenopausal	18	16	>=4	1	<=2	1-2	MRM	Invasive ductal	yes	yes	50	85	40	7.5	85	No	No	118.56	0	118.56	0	60	0	60	0	Positive	Positive	Positive	Negative	30	Luminal B	0	1	1	1	1	Low	High	High	High	High
HE1000	100002144	ET-CMF	183	32.2548	<53.7	Premenopausal	15	15	>=4	3	>2	1-2	MRM	Invasive ductal	yes	yes	57.5	100	90	15	80	Yes	No	59.34	1	117.84	0	59.34	1	60	0	Positive	Positive	Positive	Negative	9	Luminal A	0	1	1	1	1	Low	High	High	High	High
HE1000	100005146	ET-CMF	183	60.811	>=53.7	Postmenopausa	12	2	0-3	3.2	>2	1-2	MRM	Invasive ductal	yes	yes	1.5	42.5	80	22.5	65	No	No	92.59	0	92.59	0	60	0	60	0	Negative	Negative	Negative	Positive	16.5	HER2-enriched	0	0	0	0	1	Low	Low	Low	Low	High
HE1000	100006195	E-T-CMF	183	51.4438	<53.7	Postmenopausa	34	4	>=4	2	<=2	3-4	MRM	Invasive ductal	no	yes	0	60	12	0	80	No	No	121.18	0	121.18	0	60	0	60	0	Positive	Positive	Positive	Negative	40	Luminal B	0	1	0	1	0	Low	High	Low	High	Low
HE1000	100006197	E-T-CMF	183	62.2438	>=53.7	Postmenopausa	18	6	>=4	3	>2	3-4	MRM	Invasive ductal	yes	yes	0		0	0	92.5	No	No	122.56	0	122.56	0	60	0	60	0	Positive	Positive	Positive	Negative	80	Luminal B	0	1	0		0	Low	High	Low		Low
HE1000	100007046	ET-CMF	183	63.6411	>=53.7	Postmenopausa	21	2	0-3	1.5	<=2	3-4	Breast conserving surgery	Invasive ductal	yes	no	0	3.5	13.5	0	75	No	No	121.21	0	121.21	0	60	0	60	0	Positive	Negative	Positive	Negative	80	Luminal B	0	1	0	0	1	Low	High	Low	Low	High
HE1000	100007047	E-T-CMF	183	57.6712	>=53.7	Postmenopausa	37	3	0-3	2.3	>2	3-4	Breast conserving surgery	Invasive ductal	yes	no	0	67.5	7	0	92.5	No	Yes	39.28	1	39.28	1	39.28	1	39.28	1	Negative	Negative	Negative	Negative	9	TNBC	0	1	0	1	0	Low	High	Low	High	Low
HE1000	100008066	ET-CMF	183	63.1753	>=53.7	Postmenopausa	36	24	>=4	3	>2	3-4	MRM	Invasive ductal	yes	no	40	75	85	80	92.5	No	No	126.49	0	126.49	0	60	0	60	0	Negative	Negative	Negative	Negative	15	TNBC	1	1	0	1	1	High	High	Low	High	High
HE1000	100002146	ET-CMF	183	43.7973	<53.7	Premenopausal	21	10	>=4	3	>2	1-2	MRM	Mixed	yes	yes	50	57.5	57.5	42.5	100	No	No	120.23	0	120.23	0	60	0	60	0	Positive	Positive	Positive	Negative	2.5	Luminal A	0	1	1	1	1	Low	High	High	High	High
HE1000	100005147	E-T-CMF	183	67.8521	>=53.7	Postmenopausa	10	1	0-3	1.5	<=2	1-2	MRM	Invasive ductal	no	yes	0	31	0	0	62.5	No	No	125.87	0	125.87	0	60	0	60	0	Negative	Negative	Negative	Negative	2	TNBC	0	0	0	0	0	Low	Low	Low	Low	Low
HE1000	100004049	ET-CMF	183	44.2904	<53.7	Premenopausal	14	6	>=4	4	>2	3-4	MRM	Invasive ductal	yes	no	7.5	0	45	0	90	No	No	89.31	0	89.31	0	60	0	60	0	Negative	Negative	Negative	Negative	90	TNBC	0	1	0	0	1	Low	High	Low	Low	High
HE1000	100006194	ET-CMF	183	64.7781	>=53.7	Postmenopausa	19	18	>=4	2	<=2	3-4	Breast conserving surgery	Invasive ductal	no	yes	12.5	100	35	22.5	70	Yes	No	95.25	1	116.82	0	60	0	60	0	Positive	Positive	Positive	Negative	12.5	Luminal A	0	0	0	1	1	Low	Low	Low	High	High
HE1000	100003060	E-T-CMF	183	41.2685	<53.7	Premenopausal	21	1	0-3	1.8	<=2	3-4	Breast conserving surgery	Invasive ductal	yes	no	6	12.5	0	0	85	No	No	120.23	0	120.23	0	60	0	60	0	Negative	Negative	Negative	Negative	10	TNBC	0	1	0	0	0	Low	High	Low	Low	Low
HE1000	100002148	ET-CMF	183	41.2164	<53.7	Premenopausal	10	4	>=4	1.1	<=2	1-2	Breast conserving surgery	Invasive ductal	yes	yes	36	65	42.5	40	92.5	No	No	93.51	0	93.51	0	60	0	60	0	Positive	Positive	Positive	Negative	4	Luminal A	0	1	0	1	1	Low	High	Low	High	High
HE1000	100005148	ET-CMF	183	55.5589	>=53.7	Postmenopausa	26	1	0-3	1.5	<=2	3-4	Breast conserving surgery	Invasive ductal	yes	yes	0		0	0	95	No	No	120.1	0	120.1	0	60	0	60	0	Positive	Negative	Positive	Negative	3	Luminal A	0	1	0		0	Low	High	Low		Low
HE1000	100006196	ET-CMF	183	61.4164	>=53.7	Postmenopausa	12	8	>=4	5	>2	1-2	MRM	Mixed	yes	yes	0		1	0	65	Yes	Yes	114.3	1	155.74	1	60	0	60	0	Positive	Positive	Positive	Negative	13.5	Luminal A	0	0	0		0	Low	Low	Low		Low
HE1000	100007048	ET-CMF	183	55.4849	>=53.7	Postmenopausa	26	2	0-3	3.2	>2	3-4	Breast conserving surgery	Invasive ductal	yes	no	25	80	13.5	0	97.5	Yes	Yes	26.75	1	42.98	1	26.75	1	42.98	1	Negative	Negative	Negative	Positive	75	HER2-enriched	0	1	0	1	1	Low	High	Low	High	High
HE1000	100001157	ET-CMF	183	48.5973	<53.7	Premenopausal	26	1	0-3	2.5	>2	1-2	MRM	Invasive ductal	no	yes	0		0	0	95	No	No	105.18	0	105.18	0	60	0	60	0	Negative	Positive	Positive	Negative	10	Luminal A	0	1	0		0	Low	High	Low		Low
HE1000	100005149	E-T-CMF	183	56.1973	>=53.7	Postmenopausa	23	1	0-3	2.2	>2	3-4	MRM	Mixed	no	yes				5		No	No	119.8	0	119.8	0	60	0	60	0	Positive	Positive	Positive	Negative	57.5	Luminal B	0					Low
HE1000	100006198	ET-CMF	183	57.9151	>=53.7	Postmenopausa	30	13	>=4	2.5	>2	3-4	Breast conserving surgery	Invasive ductal	yes	yes	5	80	75	55	100	No	No	118.62	0	118.62	0	60	0	60	0	Positive	Positive	Positive	Negative	10	Luminal A	1	1	0	1	1	High	High	Low	High	High
HE1000	100003063	ET-CMF	183	46.9151	<53.7	Premenopausal	11	1	0-3	0.2	<=2	1-2	Breast conserving surgery	Invasive ductal	yes	no	0		62.5	0	90	No	No	122.46	0	122.46	0	60	0	60	0	Positive	Negative	Positive	Negative	90	Luminal B	0	1	0		1	Low	High	Low		High
HE1000	100002150	ET-CMF	183	40.9397	<53.7	Premenopausal	13	4	>=4	2.2	>2	3-4	MRM	Invasive ductal	yes	yes	83.75	12.5	77.5	1.25	96	No	No	104.33	0	104.33	0	60	0	60	0	Positive	Positive	Positive	Negative	32.5	Luminal B	0	1	1	0	1	Low	High	High	Low	High
HE1000	100001162	ET-CMF	183	48.9288	<53.7	Postmenopausa	3	3	0-3	1.1	<=2	1-2	Breast conserving surgery	Invasive ductal	yes	yes	5	100	2.5	0	100	No	No	115.9	0	115.9	0	60	0	60	0	Positive	Positive	Positive	Negative	5	Luminal A	0	1	0	1	0	Low	High	Low	High	Low
HE1000	100001159	E-T-CMF	183	44.1342	<53.7	Premenopausal	14	1	0-3	1.8	<=2	1-2	Breast conserving surgery	Invasive lobular	yes	yes	45		0	5	100	No	No	104.72	0	104.72	0	60	0	60	0	Positive	Positive	Positive	Negative	9	Luminal A	0	1	1		0	Low	High	High		Low
HE1000	100001161	E-T-CMF	183	41.5425	<53.7	Premenopausal	12	1	0-3	1.8	<=2	3-4	Breast conserving surgery	Invasive lobular	yes	yes	16		8	0	52.5	No	No	104.49	0	104.49	0	60	0	60	0		Positive	Positive	Negative	18.5	Luminal A	0	0	0		0	Low	Low	Low		Low
HE1000	100005150	ET-CMF	183	59.3123	>=53.7	Postmenopausa	27	1	0-3	1.8	<=2	3-4	MRM	Invasive ductal	yes	yes	0		70	27.5	82.5	No	No	117.74	0	117.74	0	60	0	60	0	Negative	Positive	Positive	Negative	97	Luminal B	0	1	0		1	Low	High	Low		High
HE1000	100006199	E-T-CMF	183	66.4904	>=53.7	Postmenopausa	25	10	>=4	3	>2	3-4	MRM	Invasive ductal	yes	yes	80	90	75	60	85	No	No	90.69	0	90.69	0	60	0	60	0	Negative	Negative	Negative	Positive	60	HER2-enriched	1	1	1	1	1	High	High	High	High	High
HE1000	100006200	ET-CMF	183	64.3233	>=53.7	Postmenopausa	5	4	>=4	1.5	<=2	3-4	Breast conserving surgery	Invasive ductal	yes	yes	7.5	60	77.5	0	95	No	No	124.72	0	124.72	0	60	0	60	0	Positive	Positive	Positive	Negative	3	Luminal A	0	1	0	1	1	Low	High	Low	High	High
HE1000	100007050	ET-CMF	183	60.4219	>=53.7	Postmenopausa	7	2	0-3	1	<=2	1-2	Breast conserving surgery	Invasive ductal	yes	no	72.5		55	0	80	Yes	No	90.59	1	116.1	0	60	0	60	0	Positive	Positive	Positive	Negative	20	Luminal B	0	1	1		1	Low	High	High		High
HE1000	100001164	E-T-CMF	183	47.4301	<53.7	Premenopausal	25	1	0-3	3.2	>2	1-2	MRM	Mixed	no	yes	6	87.5	17.5	0	75	No	No	118.23	0	118.23	0	60	0	60	0	Positive	Positive	Positive	Negative	40	Luminal B	0	1	0	1	1	Low	High	Low	High	High
HE1000	100002151	E-T-CMF	183	48.2055	<53.7	Premenopausal	29	13	>=4	2	<=2	1-2	Breast conserving surgery	Invasive ductal	yes	yes	40		8	0	30	No	No	117.87	0	117.87	0	60	0	60	0	Positive	Positive	Positive	Positive	15	Luminal HER2	0	0	0		0	Low	Low	Low		Low
HE1000	100002152	ET-CMF	183	44.337	<53.7	Premenopausal	13	6	>=4	3	>2	1-2	MRM	Invasive ductal	yes	yes	80		55	0	92.5	No	No	88.52	0	88.52	0	60	0	60	0	Positive	Positive	Positive	Negative	3	Luminal A	0	1	1		1	Low	High	High		High
HE1000	100004048	E-T-CMF	183	47.7151	<53.7	Premenopausal	30	30	>=4	5.5	>2	3-4	MRM	Invasive ductal	no	no	50	97.5	0	0	62.5	Yes	Yes	5.11	1	13.84	1	5.11	1	13.84	1	Negative	Negative	Negative	Positive	85	HER2-enriched	0	0	1	1	0	Low	Low	High	High	Low
HE1000	100005151	E-T-CMF	183	62.1562	>=53.7	Postmenopausa	18	3	0-3	3.7	>2	3-4	MRM	Invasive ductal	yes	yes	25	2.5	65	0	85	Yes	No	42.89	1	115.48	0	42.89	1	60	0	Negative	Positive	Positive	Negative	4	Luminal A	0	1	0	0	1	Low	High	Low	Low	High
HE1000	100006202	ET-CMF	183	55.4247	>=53.7	Postmenopausa	19	5	>=4	2.2	>2	3-4	MRM	Invasive ductal	yes	yes	2.5	60	22.5	27.5	27.5	No	No	125.51	0	125.51	0	60	0	60	0	Negative	Negative	Negative	Negative	2	TNBC	0	0	0	1	1	Low	Low	Low	High	High
HE1000	100006203	ET-CMF	183	62.4356	>=53.7	Postmenopausa	106	105	>=4	1.5	<=2	1-2	MRM	Invasive ductal	Unknown	Unknown	0	95	5	5	82.5	No	No	16.26	0	16.26	0	16.26	0	16.26	0	Positive	Positive	Positive	Negative	35	Luminal B	0	1	0	1	0	Low	High	Low	High	Low
HE1000	100006204	E-T-CMF	183	57.0795	>=53.7	Postmenopausa	21	11	>=4	3	>2	3-4	MRM	Invasive ductal	yes	yes	15		0	0	85	Yes	Yes	17.38	1	55.38	1	17.38	1	55.38	1				Negative			0	1	0		0	Low	High	Low		Low
HE1000	100006206	E-T-CMF	183	67.4932	>=53.7	Postmenopausa	88	72	>=4	4	>2	1-2	MRM	Mixed	yes	yes	0	47.5		0	60	Yes	Yes	23.44	1	40.66	1	23.44	1	40.66	1	Positive	Negative	Positive	Negative	70	Luminal B	0	0	0	0		Low	Low	Low	Low
HE1000	100007049	E-T-CMF	183	54.1973	>=53.7	Postmenopausa	27	3	0-3	2.5	>2	3-4	Breast conserving surgery	Invasive ductal	yes	no	30		3	0	65	No	No	90.03	0	90.03	0	60	0	60	0	Positive	Positive	Positive	Positive	85	Luminal HER2	0	0	0		0	Low	Low	Low		Low
HE1000	100002153	E-T-CMF	183	34.6274	<53.7	Premenopausal	23	9	>=4	4	>2	3-4	MRM	Invasive lobular	yes	yes	70		37.5	2.5	97.5	No	No	103.77	0	103.77	0	60	0	60	0	Positive	Positive	Positive	Negative	85	Luminal B	0	1	1		1	Low	High	High		High
HE1000	100002154	ET-CMF	183	43.6877	<53.7	Premenopausal	17	17	>=4	3.9	>2	1-2	MRM	Invasive lobular	yes	yes	37.5		65	7.5	55	Yes	Yes	79.51	1	133.67	1	60	0	60	0	Positive	Positive	Positive	Negative	11	Luminal A	0	0	0		1	Low	Low	Low		High
HE1000	100004050	E-T-CMF	183	43.0274	<53.7	Premenopausal	37	6	>=4	2.8	>2	3-4	MRM	Invasive ductal	yes	no	5	15	35	0	95	MD	Yes	87.67	1	87.67	1	60	0	60	0	Negative	Positive	Positive	Negative	75	Luminal B	0	1	0	0	1	Low	High	Low	Low	High
HE1000	100005153	E-T-CMF	183	54.4795	>=53.7	Postmenopausa	15	2	0-3	2.5	>2	1-2	MRM	Invasive ductal	no	yes	12.5		2.5	27.5	70	Yes	No	59.21	1	116.79	0	59.21	1	60	0	Positive	Positive	Positive	Negative	32.5	Luminal B	0	0	0		0	Low	Low	Low		Low
HE1000	100006205	ET-CMF	183	54.9726	>=53.7	Postmenopausa	14	6	>=4	1.8	<=2	3-4	MRM	Invasive ductal	yes	yes	0		7.5	11.5	55	No	No	103.38	0	103.38	0	60	0	60	0	Positive	Positive	Positive	Negative	18.5	Luminal A	0	0	0		0	Low	Low	Low		Low
HE1000	100008067	E-T-CMF	183	65.4	>=53.7	Postmenopausa	17	9	>=4	3	>2	3-4	MRM	Invasive ductal	yes	yes	2.5	25	0	4	90	No	No	118.36	0	118.36	0	60	0	60	0	Negative	Negative	Negative	Positive	38.3333	HER2-enriched	0	1	0	0	0	Low	High	Low	Low	Low
HE1000	100002155	E-T-CMF	183	43.5041	<53.7	Premenopausal	18	9	>=4	3	>2	3-4	MRM	Invasive ductal	yes	yes	75			42.5	90	No	No	116.59	0	116.59	0	60	0	60	0	Positive	Positive	Positive	Negative	10	Luminal A	0	1	1			Low	High	High
HE1000	100002156	ET-CMF	183	50.7233	<53.7	Premenopausal	24	18	>=4	8.5	>2	3-4	MRM	Invasive ductal	no	no	12.5	80	85	15	90	Yes	Yes	22.82	1	22.82	1	22.82	1	22.82	1	Positive	Positive	Positive	Negative	60	Luminal B	0	1	0	1	1	Low	High	Low	High	High
HE1000	100003061	E-T-CMF	183	48.1425	<53.7	Premenopausal	17	1	0-3	1.6	<=2	1-2	Breast conserving surgery	Other	yes	no	0	65	20	0	85	No	No	106.98	0	106.98	0	60	0	60	0	Positive	Positive	Positive	Negative	19.5	Luminal A	0	1	0	1	1	Low	High	Low	High	High
HE1000		ET-CMF	183												no	yes	5	45	42.5	16.5	100	Yes	Yes	15.74	1	23.64	1	15.74	1	23.64	1							0	1	0	0	1	Low	High	Low	Low	High
HE1000	100006209	E-T-CMF	183	76.2301	>=53.7	Postmenopausa	20	20	>=4	4	>2	3-4	MRM	Invasive ductal	yes	yes	0	5	0	0	60	No	No	118	0	118	0	60	0	60	0	Positive	Positive	Positive	Negative	17.5	Luminal A	0	0	0	0	0	Low	Low	Low	Low	Low
HE1000	100001166	E-T-CMF	183	48.0438	<53.7	Premenopausal	13	3	0-3	4.7	>2	3-4	MRM	Invasive ductal	no	yes	0		80	0	75	No	No	91.84	0	91.84	0	60	0	60	0	Positive	Positive	Positive	Negative	10	Luminal A	0	1	0		1	Low	High	Low		High
HE1000	100007054	ET-CMF	183	58.1589	>=53.7	Postmenopausa	18	2	0-3	2.5	>2	3-4	MRM	Invasive ductal	no	no	85	30	85	32.5	25	No	No	125.28	0	125.28	0	60	0	60	0	Negative	Negative	Negative	Positive	75	HER2-enriched	0	0	1	0	1	Low	Low	High	Low	High
HE1000	100007055	E-T-CMF	183	77.1178	>=53.7	Postmenopausa	16	2	0-3	4.5	>2	1-2	MRM	Invasive ductal	Unknown	no	2.5	20	92.5	0	100	No	Yes	113.18	1	113.18	1	60	0	60	0	Negative	Negative	Negative	Positive	7.5	HER2-enriched	0	1	0	0	1	Low	High	Low	Low	High
HE1000	100006208	ET-CMF	183	63.0904	>=53.7	Postmenopausa	15	7	>=4	1.2	<=2	3-4	MRM	Invasive ductal	yes	no	7.5	90	80	40	100	No	No	87.38	0	87.38	0	60	0	60	0	Negative	Negative	Negative	Positive	67.5	HER2-enriched	0	1	0	1	1	Low	High	Low	High	High
HE1000	100005155	ET-CMF	183	67.874	>=53.7	Postmenopausa	18	2	0-3	3.8	>2	3-4	MRM	Invasive ductal	no	yes	3.5	27.5	90	0	92.5	No	No	119.18	0	119.18	0	60	0	60	0	Positive	Positive	Positive	Negative	3	Luminal A	0	1	0	0	1	Low	High	Low	Low	High
HE1000	100003064	E-T-CMF	183	59.9753	>=53.7	Postmenopausa	14	1	0-3	2.5	>2	1-2	Breast conserving surgery	Invasive ductal	yes	no	1	2.5	0	0	82.5	No	No	122.62	0	122.62	0	60	0	60	0	Positive	Positive	Positive	Negative	9	Luminal A	0	1	0	0	0	Low	High	Low	Low	Low
HE1000	100002159	E-T-CMF	183	48.9096	<53.7	Premenopausal	13	4	>=4	2.8	>2	1-2	MRM	Invasive ductal	yes	yes	0		40	0	97.5	No	No	88.82	0	88.82	0	60	0	60	0	Positive	Positive	Positive	Negative	8	Luminal A	0	1	0		1	Low	High	Low		High
HE1000	100005157	ET-CMF	183	55.1123	>=53.7	Postmenopausa	99	1	0-3	2	<=2	3-4	Breast conserving surgery	Invasive ductal	yes	yes	0		10	0	90	No	No	83.84	0	83.84	0	60	0	60	0	Positive	Positive	Positive	Negative	60	Luminal B	0	1	0		0	Low	High	Low		Low
HE1000	100005159	E-T-CMF	183	66.1068	>=53.7	Postmenopausa	4	0	0-3	3.7	>2	1-2	MRM	Invasive ductal	yes	yes			70	17.5	95	No	No	111.51	0	111.51	0	60	0	60	0	Positive	Positive	Positive	Negative	10	Luminal A	0	1			1	Low	High			High
HE1000	100006212	E-T-CMF	183	61.863	>=53.7	Postmenopausa	20	4	>=4	2.5	>2	3-4	MRM	Invasive ductal	yes	yes			7.5	0	85	No	Yes	70.72	1	70.72	1	60	0	60	0	Positive	Positive	Positive	Negative		Luminal AB	0	1			0	Low	High			Low
HE1000	100007056	ET-CMF	183	72.126	>=53.7	Postmenopausa	10	1	0-3	34	>2	1-2	Breast conserving surgery	Invasive ductal	yes	yes	2.5		75	0	85	Yes	No	17.74	1	130.92	0	17.74	1	60	0	Negative	Negative	Negative	Positive	32.5	HER2-enriched	0	1	0		1	Low	High	Low		High
HE1000	100001172	ET-CMF	183	48.1342	<53.7	Premenopausal	8	3	0-3	2.8	>2	1-2	MRM	Invasive ductal	yes	yes	3.5	67.5	87.5	65	100	No	No	119.61	0	119.61	0	60	0	60	0	Positive	Positive	Positive	Negative	15	Luminal A	1	1	0	1	1	High	High	Low	High	High
HE1000	100004052	E-T-CMF	183	65.6	>=53.7	Postmenopausa	10	4	>=4	4	>2	3-4	Breast conserving surgery	Invasive ductal	yes	no	20	15	90	0	100	No	No	115.57	0	115.57	0	60	0	60	0	Negative	Negative	Negative	Negative	50	TNBC	0	1	0	0	1	Low	High	Low	Low	High
HE1000	100007057	E-T-CMF	183	70.1507	>=53.7	Postmenopausa	31	3	0-3	2.5	>2	3-4	MRM	Invasive ductal	yes	yes	50	77.5	65	62.5	82.5	No	No	118.1	0	118.1	0	60	0	60	0	Negative	Negative	Negative	Negative	17.5	TNBC	1	1	1	1	1	High	High	High	High	High
HE1000	100001173	E-T-CMF	183	46.7425	<53.7	Premenopausal	8	1	0-3	4.5	>2	1-2	MRM	Invasive ductal	no	yes	8		0	40	75	No	No	124.62	0	124.62	0	60	0	60	0	Positive	Positive	Positive	Negative	20	Luminal B	0	1	0		0	Low	High	Low		Low
HE1000	100006213	ET-CMF	183	65.0027	>=53.7	Postmenopausa	19	4	>=4	3	>2	1-2	MRM	Mixed	yes	yes	75	85	0	2.5	50	No	No	116.89	0	116.89	0	60	0	60	0	Positive	Positive	Positive	Negative	7	Luminal A	0	0	1	1	0	Low	Low	High	High	Low
HE1000	100006214	E-T-CMF	183	60.1534	>=53.7	Postmenopausa	15	5	>=4	3.5	>2	3-4	MRM	Invasive ductal	yes	yes	1	87.5	52.5	0	100	No	No	116.89	0	116.89	0	60	0	60	0	Negative	Negative	Negative	Positive	55	HER2-enriched	0	1	0	1	1	Low	High	Low	High	High
HE1000	100008068	ET-CMF	183	55.8301	>=53.7	Postmenopausa	17	10	>=4	3.7	>2	3-4	MRM	Invasive ductal	yes	no	62.5	12.5	75	0	97.5	No	No	122.2	0	122.2	0	60	0	60	0	Negative	Negative	Negative	Positive	60	HER2-enriched	0	1	1	0	1	Low	High	High	Low	High
HE1000	100008069	E-T-CMF	183	45.0822	<53.7	Postmenopausa	34	6	>=4	3.2	>2	3-4	MRM	Invasive ductal	yes	no	62.5	80	82.5	85	100	No	No	116.85	0	116.85	0	60	0	60	0	Negative	Positive	Positive	Positive	52.5	Luminal HER2	1	1	1	1	1	High	High	High	High	High
HE1000	100001176	ET-CMF	183	36.5589	<53.7	Premenopausal	20	3	0-3	1.5	<=2	3-4	Breast conserving surgery	Invasive ductal	yes	yes		60		0		No	No	122.13	0	122.13	0	60	0	60	0		Negative		Positive			0			1		Low			High
HE1000	100001177	E-T-CMF	183	46.5973	<53.7	Premenopausal	15	3	0-3	2.1	>2	3-4	MRM	Invasive ductal	no	yes	67.5	67.5	75	60	42.5	No	No	120.75	0	120.75	0	60	0	60	0	Positive	Positive	Positive	Negative	85	Luminal B	1	0	1	1	1	High	Low	High	High	High
HE1000	100001180	ET-CMF	183	47.3753	<53.7	Premenopausal	27	1	0-3	1.7	<=2	1-2	Breast conserving surgery	Invasive ductal	yes	yes	0		0	0	80	Yes	No	145.28	1	146.36	0	60	0	60	0	Positive	Positive	Positive	Negative	14	Luminal A	0	1	0		0	Low	High	Low		Low
HE1000	100001182	ET-CMF	183	38.9425	<53.7	Premenopausal	12	3	0-3	2.5	>2	1-2	Breast conserving surgery	Invasive ductal	no	yes			6.5	0		No	No	84.36	0	84.36	0	60	0	60	0	Negative	Positive	Positive	Negative		Luminal AB	0				0	Low				Low
HE1000	100002161	E-T-CMF	183	48.0082	<53.7	Premenopausal	24	5	>=4	1	<=2	1-2	MRM	Invasive ductal	yes	yes	0	65	0	20	80	No	No	85.38	0	85.38	0	60	0	60	0	Positive	Positive	Positive	Negative	17	Luminal A	0	1	0	1	0	Low	High	Low	High	Low
HE1000	100004054	E-T-CMF	183	49.6164	<53.7	Premenopausal	29	4	>=4	1.8	<=2	3-4	Breast conserving surgery	Invasive ductal	yes	no	77.5		65	25	75	No	No	119.41	0	119.41	0	60	0	60	0	Negative	Negative	Negative	Positive	10	HER2-enriched	0	1	1		1	Low	High	High		High
HE1000	100005163	ET-CMF	183	59.7041	>=53.7	Postmenopausa	15	1	0-3	3.5	>2	1-2	MRM	Invasive ductal	no	yes	45		57.5	0	92.5	No	No	93.9	0	93.9	0	60	0	60	0	Positive	Negative	Positive	Negative	17.5	Luminal A	0	1	1		1	Low	High	High		High
HE1000	100005164	E-T-CMF	183	67.1781	>=53.7	Postmenopausa	20	2	0-3	4.3	>2	3-4	MRM	Invasive ductal	no	yes	47.5	97.5	52.5	5	50	No	No	124.43	0	124.43	0	60	0	60	0	Positive	Negative	Positive	Negative	75	Luminal B	0	0	1	1	1	Low	Low	High	High	High
HE1000	100005165	ET-CMF	183	68.7315	>=53.7	Postmenopausa	6	2	0-3	5	>2		MRM	Invasive ductal	no	yes	27.5	65	45	0	85	Yes	Yes	78.13	1	113.64	1	60	0	60	0	Positive	Positive	Positive	Negative	20	Luminal B	0	1	0	1	1	Low	High	Low	High	High
HE1000	100005166	E-T-CMF	183	69.4	>=53.7	Postmenopausa	20	3	0-3	3.5	>2	1-2	MRM	Invasive ductal	no	yes	0		8.5	2.5	100	No	No	122.72	0	122.72	0	60	0	60	0	Positive	Positive	Positive	Negative	2	Luminal A	0	1	0		0	Low	High	Low		Low
HE1000	100005168	E-T-CMF	183	72.2822	>=53.7	Postmenopausa	15	1	0-3	1.6	<=2	1-2	MRM	Invasive ductal	no	yes	0	72.5	85	0	87.5	No	No	85.54	0	85.54	0	60	0	60	0	Positive	Negative	Positive	Negative	3	Luminal A	0	1	0	1	1	Low	High	Low	High	High
HE1000	100005169	E-T-CMF	183	71.6712	>=53.7	Postmenopausa	20	3	0-3	1.2	<=2	3-4	Breast conserving surgery	Invasive ductal	yes	yes	55	82.5	9	0	100	No	No	112.59	0	112.59	0	60	0	60	0	Positive	Positive	Positive	Negative	15	Luminal A	0	1	1	1	0	Low	High	High	High	Low
HE1000	100005173	E-T-CMF	183	73.2466	>=53.7	Postmenopausa	28	26	>=4	5.8	>2	1-2	MRM	Invasive lobular	no	yes	0	15	52.5	0	82.5	No	Yes	4.26	1	4.26	1	4.26	1	4.26	1	Negative	Positive	Positive	Negative	10	Luminal A	0	1	0	0	1	Low	High	Low	Low	High
HE1000	100006215	ET-CMF	183	73.6603	>=53.7	Postmenopausa	24	4	>=4	1.5	<=2	1-2	Breast conserving surgery	Invasive ductal	yes	yes	0					No	No	114.95	0	114.95	0	60	0	60	0	Positive	Positive	Positive	Negative	4	Luminal A			0					Low
HE1000	100006216	E-T-CMF	183	50.6301	<53.7	Postmenopausa	60	52	>=4	3	>2	3-4	MRM	Invasive ductal	yes	yes	37.5		3.5	0	90	Yes	Yes	26.1	1	61.8	1	26.1	1	60	0	Positive	Negative	Positive	Positive	12.5	Luminal HER2	0	1	0		0	Low	High	Low		Low
HE1000	100006218	ET-CMF	183	64.8356	>=53.7	Postmenopausa	10	10	>=4	8	>2	3-4	MRM	Invasive ductal	Unknown	yes	0	15	5.5	0	92.5	Yes	Yes	24.36	1	52.13	1	24.36	1	52.13	1	Positive	Positive	Positive	Positive	10	Luminal HER2	0	1	0	0	0	Low	High	Low	Low	Low
HE1000	100007058	ET-CMF	183	69.2658	>=53.7	Postmenopausa	13	1	0-3	2.5	>2	3-4	Breast conserving surgery	Invasive ductal	yes	no	0	7.5	37.5	0	85	No	No	3.67	0	3.67	0	3.67	0	3.67	0	Negative	Negative	Negative	Negative	75	TNBC	0	1	0	0	1	Low	High	Low	Low	High
HE1000	100008074	ET-CMF	183	63.8986	>=53.7	Postmenopausa	17	4	>=4	1.5	<=2	3-4	Breast conserving surgery	Invasive ductal	yes	no	0	15	5	75	97.5	No	No	121.05	0	121.05	0	60	0	60	0	Negative	Negative	Negative	Negative	55	TNBC	1	1	0	0	0	High	High	Low	Low	Low
HE1000	100008075	ET-CMF	183	60.074	>=53.7	Postmenopausa	7	6	>=4	2.3	>2	1-2	MRM	Invasive lobular	yes	no	7.5	50	90	0	85	No	No	86.95	0	86.95	0	60	0	60	0	Positive	Positive	Positive	Negative	10	Luminal A	0	1	0	0	1	Low	High	Low	Low	High
HE1000	100005167	ET-CMF	183	60.4521	>=53.7	Postmenopausa	32	1	0-3	2.3	>2	1-2	MRM	Invasive ductal	no	yes	20	77.5	80	5	100	No	No	122.79	0	122.79	0	60	0	60	0	Positive	Positive	Positive	Negative	5	Luminal A	0	1	0	1	1	Low	High	Low	High	High
HE1000	100001181	E-T-CMF	183	38.7616	<53.7	Premenopausal	23	2	0-3	4.1	>2	3-4	MRM	Invasive ductal	no	yes	2.5	55	70	45	80	Yes	No	68.46	1	148.26	0	60	0	60	0	Positive	Positive	Positive	Negative	35	Luminal B	0	1	0	1	1	Low	High	Low	High	High
HE1000	100005172	ET-CMF	183	72.7781	>=53.7	Postmenopausa	5	3	0-3	6.5	>2	3-4	MRM	Invasive ductal	yes	yes			15	18.5	92.5	Yes	Yes	28.23	1	51.61	1	28.23	1	51.61	1	Positive	Positive	Positive	Negative	22.5	Luminal B	0	1			1	Low	High			High
HE1000	100005174	ET-CMF	183	65.337	>=53.7	Postmenopausa	11	2	0-3	7	>2	1-2	MRM	Invasive lobular	yes	yes	0	85	70	2.5	87.5	No	No	117.44	0	117.44	0	60	0	60	0	Positive	Positive	Positive	Negative	2	Luminal A	0	1	0	1	1	Low	High	Low	High	High
HE1000	100005175	E-T-CMF	183	79.3452	>=53.7	Postmenopausa	26	1	0-3	2.5	>2	3-4	Breast conserving surgery	Invasive ductal	yes	yes	95	90	75	70	100	No	No	86.46	0	86.46	0	60	0	60	0	Positive	Positive	Positive	Positive	75	Luminal HER2	1	1	1	1	1	High	High	High	High	High
HE1000	100007059	E-T-CMF	183	52.7863	<53.7	Postmenopausa	9	3	0-3	3	>2	1-2	MRM	Invasive ductal	no	no	0		37.5	0	85	No	No	147.48	0	147.48	0	60	0	60	0		Negative		Positive	92.5		0	1	0		1	Low	High	Low		High
HE1000	100004053	ET-CMF	183	51.8904	<53.7	Premenopausal	12	11	>=4	4	>2	3-4	MRM	Invasive ductal	yes	no	85		62.5	0	87.5	Yes	Yes	52.98	1	104.23	1	52.98	1	60	0	Negative	Negative	Negative	Positive		HER2-enriched	0	1	1		1	Low	High	High		High
HE1000	100004055	ET-CMF	183	45.7918	<53.7	Premenopausal	9	5	>=4	1	<=2	1-2	MRM	Invasive ductal	yes	no	60	97.5	82.5	65	82.5	No	No	23.48	0	23.48	0	23.48	0	23.48	0	Negative	Negative	Negative	Positive	27.5	HER2-enriched	1	1	1	1	1	High	High	High	High	High
HE1000	100004056	E-T-CMF	183	33.2027	<53.7	Premenopausal	16	5	>=4	10	>2	3-4	MRM	Invasive ductal	yes	no	2	5	0	0	100	No	No	120.49	0	120.49	0	60	0	60	0	Negative	Negative	Negative	Negative	17.5	TNBC	0	1	0	0	0	Low	High	Low	Low	Low
HE1000	100006217	E-T-CMF	183	69.737	>=53.7	Postmenopausa	18	12	>=4	3	>2	3-4	MRM	Invasive ductal	yes	yes	0	16	4	0	87.5	No	No	85.74	0	85.74	0	60	0	60	0	Positive	Positive	Positive	Negative	60	Luminal B	0	1	0	0	0	Low	High	Low	Low	Low
HE1000	100007060	ET-CMF	183	68.3616	>=53.7	Postmenopausa	11	1	0-3	6	>2	1-2	MRM	Invasive ductal	yes	no	70	72.5	82.5	25	100	No	No	85.28	0	85.28	0	60	0	60	0	Positive	Negative	Positive	Negative	15	Luminal A	0	1	1	1	1	Low	High	High	High	High
HE1000	100006207	E-T-CMF	183	64.4247	>=53.7	Postmenopausa	23	14	>=4	4	>2	3-4	MRM	Invasive ductal	yes	yes	11.5	67.5	30	0	90	Yes	Yes	43.41	1	116.3	1	43.41	1	60	0	Positive	Positive	Positive	Positive	17.5	Luminal HER2	0	1	0	1	1	Low	High	Low	High	High
HE1000	100006219	E-T-CMF	183	59.8192	>=53.7	Postmenopausa	31	11	>=4	3.5	>2	3-4	Breast conserving surgery	Invasive ductal	no	yes	0	100	0	0	100	No	No	110.85	0	110.85	0	60	0	60	0	Positive	Positive	Positive	Negative	22.5	Luminal B	0	1	0	1	0	Low	High	Low	High	Low
HE1000	100001184	ET-CMF	183	28.2849	<53.7	Premenopausal	13	2	0-3	1.5	<=2	3-4	Breast conserving surgery	Other	yes	yes	35		0	25	82.5	No	No	103.44	0	103.44	0	60	0	60	0	Negative	Negative	Negative	Negative	95	TNBC	0	1	0		0	Low	High	Low		Low
HE1000	100001185	E-T-CMF	183	49.6795	<53.7	Premenopausal	19	1	0-3	1.7	<=2	3-4	MRM	Mixed	no	yes	90	95	75	15	90	Yes	Yes	22.82	1	55.18	1	22.82	1	55.18	1	Positive	Positive	Positive	Positive	90	Luminal HER2	0	1	1	1	1	Low	High	High	High	High
HE1000	100002163	ET-CMF	183	51.3644	<53.7	Premenopausal	12	12	>=4	4.8	>2	1-2	Breast conserving surgery	Invasive lobular	yes	yes	0		0	0	95	No	No	119.34	0	119.34	0	60	0	60	0	Positive	Positive	Positive	Negative	37.5	Luminal B	0	1	0		0	Low	High	Low		Low
HE1000	100005176	ET-CMF	183	52.263	<53.7	Postmenopausa	16	2	0-3	5	>2	3-4	MRM	Mixed	no	yes	1	75	22.5	40	95	Yes	Yes	9.31	1	22.26	1	9.31	1	22.26	1	Positive	Positive	Positive	Negative	5.5	Luminal A	0	1	0	1	1	Low	High	Low	High	High
HE1000	100006221	E-T-CMF	183	57.0466	>=53.7	Postmenopausa	13	4	>=4	4	>2	3-4	Breast conserving surgery	Invasive lobular	Unknown	yes	0	82.5	2.5	0	75	No	No	82.75	0	82.75	0	60	0	60	0	Positive	Negative	Positive	Negative	30	Luminal B	0	1	0	1	0	Low	High	Low	High	Low
HE1000	100006224	ET-CMF	183	57.1233	>=53.7	Postmenopausa	16	9	>=4	1.2	<=2	1-2	MRM	Invasive ductal	yes	yes	67.5	100	2.5	9	97.5	No	No	98.43	0	98.43	0	60	0	60	0	Positive	Positive	Positive	Negative	65	Luminal B	0	1	1	1	0	Low	High	High	High	Low
HE1000	100007061	E-T-CMF	183	68.7315	>=53.7	Postmenopausa	24	1	0-3	3	>2	3-4	Breast conserving surgery	Invasive ductal	no	yes	0	85	45	0	100	No	No	111.51	0	111.51	0	60	0	60	0	Negative	Negative	Negative	Negative	95	TNBC	0	1	0	1	1	Low	High	Low	High	High
HE1000	100001189	E-T-CMF	183	37.3699	<53.7	Premenopausal	10	3	0-3	0.19	<=2	1-2	Breast conserving surgery	Invasive ductal	yes	yes	0	70	25	25	100	Yes	No	69.44	1	87.11	0	60	0	60	0	Positive	Positive	Positive	Negative	11	Luminal A	0	1	0	1	1	Low	High	Low	High	High
HE1000	100002164	E-T-CMF	183	40.9041	<53.7	Premenopausal	17	6	>=4	2.2	>2	3-4	Breast conserving surgery	Invasive ductal	yes	yes	0	77.5	80	67.5	100	No	No	102.82	0	102.82	0	60	0	60	0	Positive	Positive	Positive	Positive	12	Luminal HER2	1	1	0	1	1	High	High	Low	High	High
HE1000	100002166	E-T-CMF	183	50.8466	<53.7	Premenopausal	4	1	0-3	4	>2	3-4	MRM	Invasive ductal	yes	yes	0		62.5	17.5	92.5	No	No	119.31	0	119.31	0	60	0	60	0	Positive	Positive	Positive	Negative	80	Luminal B	0	1	0		1	Low	High	Low		High
HE1000	100004057	ET-CMF	183	49.9808	<53.7	Premenopausal	27	5	>=4	1.8	<=2	3-4	Breast conserving surgery	Invasive ductal	yes	no	20	20	82.5	7.5	100	No	No	109.54	0	109.54	0	60	0	60	0	Negative	Negative	Negative	Negative	57.5	TNBC	0	1	0	0	1	Low	High	Low	Low	High
HE1000	100004058	E-T-CMF	183	48.7918	<53.7	Premenopausal	21	18	>=4	1.1	<=2	3-4	MRM	Invasive ductal	yes	no	77.5	85	90	50	95	No	No	120.75	0	120.75	0	60	0	60	0	Negative	Positive	Positive	Negative	29	Luminal B	0	1	1	1	1	Low	High	High	High	High
HE1000	100005177	ET-CMF	183	59.1151	>=53.7	Postmenopausa	12	1	0-3	1.3	<=2	1-2	Breast conserving surgery	Invasive ductal	yes	yes	0			0		No	No	130.89	0	130.89	0	60	0	60	0	Positive		Positive	Positive	37.5	Luminal HER2	0		0			Low		Low
HE1000	100006227	ET-CMF	183	58.2219	>=53.7	Postmenopausa	7	6	>=4	3.5	>2	1-2	MRM	Invasive lobular	yes	yes	0	80	20	0		Yes	Yes	17.64	1	31.61	1	17.64	1	31.61	1	Positive	Negative	Positive	Negative	3	Luminal A	0		0	1	1	Low		Low	High	High
HE1000	100008077	ET-CMF	183	57.6274	>=53.7	Postmenopausa	22	5	>=4	0.6	<=2	1-2	MRM	Invasive lobular	yes	no	0		70	0		No	No	85.7	0	85.7	0	60	0	60	0	Negative	Negative	Negative		2.5		0		0		1	Low		Low		High
HE1000	100008078	E-T-CMF	183	56.9781	>=53.7	Postmenopausa	17	4	>=4	1.1	<=2	3-4	MRM	Invasive ductal	yes	no	0	90	45	57.5	97.5	No	No	120.95	0	120.95	0	60	0	60	0	Negative	Negative	Negative	Positive	12.5	HER2-enriched	1	1	0	1	1	High	High	Low	High	High
HE1000	100005178	E-T-CMF	183	63.589	>=53.7	Postmenopausa	15	1	0-3	1.6	<=2	3-4	MRM	Invasive ductal	no	no	0	45	85	30	97.5	No	Yes	24.13	1	24.13	1	24.13	1	24.13	1	Positive	Positive	Positive	Negative	17.5	Luminal A	0	1	0	0	1	Low	High	Low	Low	High
HE1000	100006228	E-T-CMF	183	54.7589	>=53.7	Postmenopausa	25	19	>=4	5	>2	1-2	MRM	Invasive lobular	yes	yes	0	70	0	2.5	75	No	No	118.56	0	118.56	0	60	0	60	0	Positive	Negative	Positive	Negative	7.5	Luminal A	0	1	0	1	0	Low	High	Low	High	Low
HE1000	100006230	E-T-CMF	183	66.4932	>=53.7	Postmenopausa	11	10	>=4	4.5	>2		MRM	Invasive ductal	yes	yes	0	65	95	0	82.5	No	No	53.38	0	53.38	0	53.38	0	53.38	0	Positive	Positive	Positive	Negative	4	Luminal A	0	1	0	1	1	Low	High	Low	High	High
HE1000	100008079	E-T-CMF	183	64.4849	>=53.7	Postmenopausa	8	8	>=4	2.4	>2	3-4	MRM	Invasive ductal	yes	no	0	17.5	70	0	85	No	No	109.25	0	109.25	0	60	0	60	0	Negative	Negative	Negative	Negative	20	TNBC	0	1	0	0	1	Low	High	Low	Low	High
HE1000	100006229	ET-CMF	183	68.5096	>=53.7	Postmenopausa	34	0	0-3	3	>2	1-2	MRM	Invasive ductal	yes	yes	80		75	5	100	No	No	117.67	0	117.67	0	60	0	60	0	Positive	Positive	Positive	Positive	37.5	Luminal HER2	0	1	1		1	Low	High	High		High
HE1000	100002165	ET-CMF	183	43.9616	<53.7	Premenopausal	20	4	>=4	3.5	>2	1-2	MRM	Invasive ductal	yes	yes	70	70	27.5	75	97.5	Yes	Yes	10.1	1	28.62	1	10.1	1	28.62	1	Positive	Positive	Positive	Negative	9	Luminal A	1	1	1	1	1	High	High	High	High	High
HE1000	100008080	ET-CMF	183	53.9041	>=53.7	Postmenopausa	20	4	>=4	4.5	>2	3-4	MRM	Invasive ductal	yes	no	0	80	65	0	80	No	No	113.54	0	113.54	0	60	0	60	0	Negative	Negative	Negative	Negative	99	TNBC	0	1	0	1	1	Low	High	Low	High	High
HE1000		ET-CMF	183												Unknown	Unknown	0	47.5	52.5	60	95	No	No	113.34	0	113.34	0	60	0	60	0	Positive	Positive	Positive	Negative	11.5	Luminal A	1	1	0	0	1	High	High	Low	Low	High
HE1000	100008081	E-T-CMF	183	54.863	>=53.7	Postmenopausa	23	18	>=4	3.2	>2	1-2	MRM	Invasive ductal	yes	no	0	17.5	6	0	92.5	Yes	No	34.49	1	142.62	0	34.49	1	60	0	Positive	Negative	Positive	Positive	15.75	Luminal HER2	0	1	0	0	0	Low	High	Low	Low	Low
HE1000	100001190	ET-CMF	183	39.1616	<53.7	Premenopausal	15	3	0-3	1.7	<=2	1-2	Breast conserving surgery	Invasive ductal	yes	yes	3.5	65	85	72.5	100	No	No	117.61	0	117.61	0	60	0	60	0	Positive	Positive	Positive	Negative	9	Luminal A	1	1	0	1	1	High	High	Low	High	High
HE1000	100001192	ET-CMF	183	39.5041	<53.7	Premenopausal	19	3	0-3	3.5	>2	3-4	Breast conserving surgery	Invasive ductal	yes	yes		80		0	85	Yes	Yes	5.28	1	44.36	1	5.28	1	44.36	1	Positive	Positive	Positive	Positive	16	Luminal HER2	0	1		1		Low	High		High
HE1000	100006232	E-T-CMF	183	64.5068	>=53.7	Postmenopausa	22	14	>=4	3	>2	1-2	MRM	Invasive lobular	yes	yes	2.5	80	22.5	57.5	90	No	Yes	61.21	1	61.21	1	60	0	60	0	Positive	Positive	Positive	Negative	17.5	Luminal A	1	1	0	1	1	High	High	Low	High	High
HE1000	100001194	ET-CMF	183	52.1288	<53.7	Premenopausal	2	1	0-3	2.5	>2	1-2	MRM	Invasive ductal	yes	yes	8.5	80	72.5	65	72.5	No	No	108.43	0	108.43	0	60	0	60	0	Positive	Positive	Positive	Negative	3	Luminal A	1	1	0	1	1	High	High	Low	High	High
HE1000	100002168	E-T-CMF	183	39.9808	<53.7	Premenopausal	12	6	>=4	2.5	>2	1-2	MRM	Mixed	yes	yes	9	15	60	0	95	No	No	107.41	0	107.41	0	60	0	60	0	Positive	Positive	Positive	Negative	5	Luminal A	0	1	0	0	1	Low	High	Low	Low	High
HE1000	100004060	ET-CMF	183	44.0027	<53.7	Premenopausal	5	5	>=4	1.9	<=2	1-2	Breast conserving surgery	Invasive ductal	yes	no	11	5	95	2.5	90	Yes	Yes	32.56	1	67.54	1	32.56	1	60	0	Negative	Negative	Negative	Negative	90	TNBC	0	1	0	0	1	Low	High	Low	Low	High
HE1000	100005179	ET-CMF	183	52.0795	<53.7	Postmenopausa	32	2	0-3	3	>2	3-4	MRM	Invasive ductal	no	yes	20	65	0	0	85	No	No	109.44	0	109.44	0	60	0	60	0	Positive	Positive	Positive	Negative	17.5	Luminal A	0	1	0	1	0	Low	High	Low	High	Low
HE1000	100006234	E-T-CMF	183	52.6356	<53.7	Postmenopausa	32	5	>=4	6	>2	1-2	MRM	Invasive ductal	yes	yes	0	72.5	0	0	65	Yes	Yes	63.9	1	95.64	1	60	0	60	0	Positive	Positive	Positive	Negative	65	Luminal B	0	0	0	1	0	Low	Low	Low	High	Low
HE1000	100003067	E-T-CMF	183	41.5945	<53.7	Premenopausal	11	1	0-3	1.2	<=2	1-2	MRM	Invasive ductal	no	yes	5	22.5	67.5	0	97.5	No	No	117.87	0	117.87	0	60	0	60	0	Positive	Positive	Positive	Negative	15	Luminal A	0	1	0	0	1	Low	High	Low	Low	High
HE1000	100005182	E-T-CMF	183	61.074	>=53.7	Postmenopausa	7	1	0-3	2.5	>2	1-2	Breast conserving surgery	Invasive ductal	yes	yes	30			0	95	No	No	109.93	0	109.93	0	60	0	60	0				Negative	15		0	1	0			Low	High	Low
HE1000	100005183	ET-CMF	183	63.6164	>=53.7	Postmenopausa	17	3	0-3	1.5	<=2	1-2	MRM	Invasive ductal	no	no	1	37.5	80	35	92.5	No	No	84.23	0	84.23	0	60	0	60	0	Positive	Negative	Positive	Negative	13	Luminal A	0	1	0	0	1	Low	High	Low	Low	High
HE1000	100002170	ET-CMF	183	52.0685	<53.7	Postmenopausa	10	9	>=4	3	>2	1-2	Breast conserving surgery	Invasive ductal	yes	yes	15	70	82.5	65	77.5	No	No	104.16	0	104.16	0	60	0	60	0	Positive		Positive	Negative	6.5	Luminal A	1	1	0	1	1	High	High	Low	High	High
HE1000	100003071	E-T-CMF	183	33.6466	<53.7	Premenopausal	22	1	0-3	5.5	>2	1-2	MRM	Invasive ductal	no	no	4	100	27.5	0	92.5	No	No	143.9	0	143.9	0	60	0	60	0	Positive	Positive	Positive	Negative	28	Luminal B	0	1	0	1	1	Low	High	Low	High	High
HE1000	100002171	E-T-CMF	183	38.4329	<53.7	Premenopausal	15	9	>=4	1.8	<=2	1-2	Breast conserving surgery	Mixed	yes	yes	90	90	80	60	95	No	No	111.15	0	111.15	0	60	0	60	0	Positive	Positive	Positive	Positive	70	Luminal HER2	1	1	1	1	1	High	High	High	High	High
HE1000	100002172	ET-CMF	183	40.1014	<53.7	Premenopausal	28	11	>=4	6	>2	1-2	MRM	Invasive ductal	yes	yes	62.5	57.5	77.5	20	75	No	No	144.07	0	144.07	0	60	0	60	0	Positive	Positive	Positive	Negative	8	Luminal A	0	1	1	1	1	Low	High	High	High	High
HE1000	100002173	E-T-CMF	183	39.2438	<53.7	Premenopausal	19	9	>=4	5.5	>2	3-4	MRM	Invasive ductal	yes	yes	27.5	87.5	60	0	70	Yes	Yes	31.7	1	67.8	1	31.7	1	60	0	Positive	Positive	Positive	Negative	70	Luminal B	0	0	0	1	1	Low	Low	Low	High	High
HE1000	100003073	E-T-CMF	183	45.3644	<53.7	Premenopausal	18	2	0-3	5.2	>2	3-4	MRM	Invasive ductal	yes	no	0	30	52.5	0	70	Yes	Yes	15.97	1	36.85	1	15.97	1	36.85	1	Negative	Positive	Positive	Negative	65	Luminal B	0	0	0	0	1	Low	Low	Low	Low	High
HE1000		ET-CMF	183												Unknown	Unknown	35	0	11	4	95	No	No	47.77	0	47.77	0	47.77	0	47.77	0	Positive	Negative	Positive	Positive	90	Luminal HER2	0	1	0	0	0	Low	High	Low	Low	Low
HE1000	100004062	E-T-CMF	183	38.0767	<53.7	Premenopausal	23	10	>=4	5.5	>2	1-2	MRM	Invasive ductal	yes	no	60	80	65	80	90	No	No	108.39	0	108.39	0	60	0	60	0	Negative	Positive	Positive	Positive	75	Luminal HER2	1	1	1	1	1	High	High	High	High	High
HE1000	100005184	E-T-CMF	183	65.9808	>=53.7	Postmenopausa	7	2	0-3	2.6	>2	3-4	Breast conserving surgery	Invasive ductal	yes	yes	0	87.5	87.5	60	60	No	No	116.36	0	116.36	0	60	0	60	0	Positive	Negative	Positive	Positive	5	Luminal HER2	1	0	0	1	1	High	Low	Low	High	High
HE1000	100005185	ET-CMF	183	62.3753	>=53.7	Postmenopausa	22	1	0-3	2.8	>2	3-4	Breast conserving surgery	Invasive ductal	no	yes	1	77.5	0	0	1.5	No	No	118.85	0	118.85	0	60	0	60	0	Positive	Positive	Positive	Negative		Luminal AB	0	0	0	1	0	Low	Low	Low	High	Low
HE1000	100006233	ET-CMF	183	58.2329	>=53.7	Postmenopausa	18	17	>=4	3	>2		MRM	Mixed	yes	yes	0	60	42.5	0	72.5	Yes	No	48.36	1	69.05	0	48.36	1	60	0	Positive	Positive	Positive	Negative	4	Luminal A	0	1	0	1	1	Low	High	Low	High	High
HE1000	100001193	E-T-CMF	183	41	<53.7	Premenopausal	13	3	0-3	6.2	>2	1-2	MRM	Invasive ductal	yes	no	0		0	0	100	No	No	143.44	0	143.44	0	60	0	60	0	Positive	Positive	Positive	Negative		Luminal AB	0	1	0		0	Low	High	Low		Low
HE1000	100002174	ET-CMF	183	40.3205	<53.7	Premenopausal	9	4	>=4	2.2	>2	1-2	MRM	Invasive ductal	yes	yes	65	87.5	90	25	100	No	No	116.2	0	116.2	0	60	0	60	0	Positive	Positive	Positive	Negative	6.5	Luminal A	0	1	1	1	1	Low	High	High	High	High
HE1000	100005186	E-T-CMF	183	70.1342	>=53.7	Postmenopausa	15	1	0-3	3.3	>2	1-2	MRM	Invasive ductal	no	yes	59	72.5	80	13.75	100	No	No	118.43	0	118.43	0	60	0	60	0	Positive	Positive	Positive	Negative	18.75	Luminal A	0	1	1	1	1	Low	High	High	High	High
HE1000	100005187	ET-CMF	183	48.3452	<53.7	Postmenopausa	13	1	0-3	1.8	<=2	3-4	Breast conserving surgery	Invasive ductal	yes	yes	55	86	60	15	55	No	No	118.46	0	118.46	0	60	0	60	0	Positive	Positive	Positive	Negative	8.33333	Luminal A	0	0	1	1	1	Low	Low	High	High	High
HE1000	100005189	ET-CMF	183	64.0795	>=53.7	Postmenopausa	5	1	0-3	6	>2	1-2	MRM	Invasive lobular	yes	yes	0	85	0	0	62.5	No	No	84.46	0	84.46	0	60	0	60	0	Positive	Positive	Positive	Negative	35	Luminal B	0	0	0	1	0	Low	Low	Low	High	Low
HE1000	100001195	ET-CMF	183	49.1452	<53.7	Premenopausal	14	1	0-3	4	>2	1-2	MRM	Invasive ductal	no	yes	0	95	85	35	95	Yes	Yes	45.84	1	53.87	1	45.84	1	53.87	1	Positive	Positive	Positive	Negative	87.5	Luminal B	0	1	0	1	1	Low	High	Low	High	High
HE1000	100001196	E-T-CMF	183	45.3808	<53.7	Premenopausal	13	2	0-3	3	>2	1-2	MRM	Invasive ductal	no	yes	7	70	20	80	87.5	No	No	81.28	0	81.28	0	60	0	60	0	Positive	Positive	Positive	Negative	10	Luminal A	1	1	0	1	1	High	High	Low	High	High
HE1000	100001198	E-T-CMF	183	40.4877	<53.7	Premenopausal	12	2	0-3	8	>2	1-2	MRM	Invasive ductal	no	yes	47.5	85	20	0	90	No	No	78.43	0	78.43	0	60	0	60	0	Positive	Positive	Positive	Negative	5	Luminal A	0	1	1	1	1	Low	High	High	High	High
HE1000	100001199	ET-CMF	183	45.2438	<53.7	Premenopausal	15	3	0-3	1.8	<=2	3-4	Breast conserving surgery	Mixed	yes	yes	8.5	57.5	60	7.5	92.5	Yes	Yes	31.44	1	44.3	1	31.44	1	44.3	1	Positive	Positive	Positive	Negative	19	Luminal A	0	1	0	1	1	Low	High	Low	High	High
HE1000	100002178	ET-CMF	183	40.9726	<53.7	Premenopausal	16	10	>=4	6	>2	3-4	MRM	Invasive ductal	yes	yes	0		0	0	97.5	No	No	115.18	0	115.18	0	60	0	60	0	Negative	Negative	Negative	Negative	10	TNBC	0	1	0		0	Low	High	Low		Low
HE1000	100005188	E-T-CMF	183	60.9151	>=53.7	Postmenopausa	12	2	0-3	2	<=2	1-2	MRM	Invasive ductal	no	yes	20	72.5	42.5	5	82.5	Yes	Yes	43.9	1	68.82	1	43.9	1	60	0	Positive	Positive	Positive	Negative	25	Luminal B	0	1	0	1	1	Low	High	Low	High	High
HE1000	100005190	E-T-CMF	183	57.5671	>=53.7	Postmenopausa	24	3	0-3	3.3	>2	3-4	MRM	Invasive ductal	no	yes	5	65	32.5	35	87.5	No	No	107.64	0	107.64	0	60	0	60	0	Positive	Positive	Positive	Positive	52.5	Luminal HER2	0	1	0	1	1	Low	High	Low	High	High
HE1000	100005191	ET-CMF	183	63.1151	>=53.7	Postmenopausa	22	3	0-3	2	<=2	1-2	MRM	Invasive ductal	no	no	3.5	77.5	65	0	85	No	No	116.46	0	116.46	0	60	0	60	0	Negative	Negative	Negative	Negative	60	TNBC	0	1	0	1	1	Low	High	Low	High	High
HE1000	100005193	ET-CMF	183	67.4411	>=53.7	Postmenopausa	21	1	0-3	0.9	<=2	1-2	Breast conserving surgery	Invasive ductal	yes	yes	0	80	17.5	0	92.5	No	No	115.28	0	115.28	0	60	0	60	0	Positive		Positive	Negative	80	Luminal B	0	1	0	1	1	Low	High	Low	High	High
HE1000	100006237	ET-CMF	183	51.4795	<53.7	Postmenopausa	9	9	>=4	3	>2	1-2	MRM	Invasive ductal	yes	yes	32.5		82.5	52.5	90	Yes	Yes	22.56	1	31.11	1	22.56	1	31.11	1	Positive	Positive	Positive	Positive	70	Luminal HER2	0	1	0		1	Low	High	Low		High
HE1000	100007062	ET-CMF	183	68.3781	>=53.7	Postmenopausa	14	1	0-3	1.6	<=2	3-4	MRM	Invasive ductal	yes	no	0	12.5	11	0	97.5	No	No	115.67	0	115.67	0	60	0	60	0	Negative	Negative	Negative	Negative	99	TNBC	0	1	0	0	0	Low	High	Low	Low	Low
HE1000	100002179	E-T-CMF	183	50.1507	<53.7	Premenopausal	21	12	>=4	2.3	>2	1-2	MRM	Invasive lobular	yes	yes	70	45	75	8	90	Yes	Yes	23.31	1	40.92	1	23.31	1	40.92	1	Positive	Positive	Positive	Negative	35	Luminal B	0	1	1	0	1	Low	High	High	Low	High
HE1000	100006238	E-T-CMF	183	71.7205	>=53.7	Postmenopausa	8	4	>=4	3.5	>2	3-4	MRM	Invasive ductal	yes	yes	0	0	6	0	100	No	No	114.56	0	114.56	0	60	0	60	0	Positive	Negative	Positive	Negative	20	Luminal B	0	1	0	0	0	Low	High	Low	Low	Low
HE1000	100002180	ET-CMF	183	44.6521	<53.7	Premenopausal	10	5	>=4	3	>2	1-2	MRM	Invasive ductal	yes	yes	0	75	85	40	100	No	No	110.3	0	110.3	0	60	0	60	0	Positive	Positive	Positive	Negative	10	Luminal A	0	1	0	1	1	Low	High	Low	High	High
HE1000	100006240	E-T-CMF	183	58.8027	>=53.7	Postmenopausa	23	12	>=4	2.5	>2	1-2	Breast conserving surgery	Invasive ductal	yes	yes	32.5	47.5	70	0	92.5	Yes	No	63.64	1	105.48	0	60	0	60	0	Positive	Positive	Positive	Negative	11	Luminal A	0	1	0	0	1	Low	High	Low	Low	High
HE1000	100001201	E-T-CMF	183	40.2466	<53.7	Premenopausal	18	18	>=4	14.8	>2	3-4	MRM	Invasive ductal	yes	yes	70	90	72.5	11	80	No	No	78.72	0	78.72	0	60	0	60	0	Positive	Positive	Positive	Negative	80	Luminal B	0	1	1	1	1	Low	High	High	High	High
HE1000	100005197	ET-CMF	183	58.9753	>=53.7	Postmenopausa	13	3	0-3	14	>2	3-4	MRM	Invasive lobular	yes	yes	22.5		0	0	100	No	No	110.66	0	110.66	0	60	0	60	0	Positive	Positive	Positive	Negative	8	Luminal A	0	1	0		0	Low	High	Low		Low
HE1000	100006241	E-T-CMF	183	65.263	>=53.7	Postmenopausa	22	6	>=4	2.6	>2	1-2	MRM	Invasive ductal	yes	yes	0	80	13.5	0	95	No	No	80.1	0	80.1	0	60	0	60	0	Positive	Positive	Positive	Negative	5	Luminal A	0	1	0	1	1	Low	High	Low	High	High
HE1000	100008085	ET-CMF	183	56.8055	>=53.7	Postmenopausa	15	1	0-3	3	>2	3-4	MRM	Invasive ductal	yes	Unknown	25	27.5	0	0	85	No	No	140.92	0	140.92	0	60	0	60	0	Negative	Negative	Negative	Negative	72.5	TNBC	0	1	0	0	0	Low	High	Low	Low	Low
HE1000	100002181	E-T-CMF	183	50.9534	<53.7	Premenopausal	19	4	>=4	7	>2	3-4	MRM	Mixed	yes	yes	9		52.5	0	87.5	No	No	114.79	0	114.79	0	60	0	60	0	Positive	Positive	Positive	Negative	27.5	Luminal B	0	1	0		1	Low	High	Low		High
HE1000	100001202	ET-CMF	183	43.3151	<53.7	Premenopausal	32	3	0-3	2.5	>2	3-4	Breast conserving surgery	Invasive ductal	yes	yes	77.5		65	25	92.5	No	No	115.21	0	115.21	0	60	0	60	0	Positive	Positive	Positive	Positive	75	Luminal HER2	0	1	1		1	Low	High	High		High
HE1000	100001203	E-T-CMF	183	47.811	<53.7	Premenopausal	8	1	0-3	1.6	<=2	1-2	Breast conserving surgery	Mixed	yes	yes	2.5	90	0	0	90	No	No	114.07	0	114.07	0	60	0	60	0	Positive	Positive	Positive	Negative	2	Luminal A	0	1	0	1	0	Low	High	Low	High	Low
HE1000	100002182	ET-CMF	183	45.7479	<53.7	Premenopausal	18	8	>=4	5.5	>2	1-2	Breast conserving surgery	Invasive ductal	yes	yes	75	82.5	26	45	85	No	No	113.93	0	113.93	0	60	0	60	0	Positive	Positive	Positive	Positive	17.5	Luminal HER2	0	1	1	1	1	Low	High	High	High	High
HE1000	100002183	E-T-CMF	183	38.8329	<53.7	Premenopausal	16	5	>=4	6	>2	1-2	MRM	Invasive ductal	yes	yes	1	55	40	0	90	No	No	114.72	0	114.72	0	60	0	60	0	Positive	Positive	Positive	Negative	85	Luminal B	0	1	0	1	1	Low	High	Low	High	High
HE1000	100002184	ET-CMF	183	44.0986	<53.7	Premenopausal	24	8	>=4	3	>2	3-4	MRM	Invasive ductal	no	yes	0	35	67.5	5	87.5	No	No	105.02	0	105.02	0	60	0	60	0	Positive	Positive	Positive	Positive	4.5	Luminal HER2	0	1	0	0	1	Low	High	Low	Low	High
HE1000	100002185	E-T-CMF	183	35.6219	<53.7	Premenopausal	14	4	>=4	2	<=2	3-4	Breast conserving surgery	Invasive ductal	yes	yes	8.5		55	45	80	Yes	Yes	70.82	1	96	1	60	0	60	0	Positive	Negative	Positive	Positive	15	Luminal HER2	0	1	0		1	Low	High	Low		High
HE1000	100005198	E-T-CMF	183	56.6027	>=53.7	Postmenopausa	15	1	0-3	3.5	>2	1-2	Breast conserving surgery	Invasive ductal	no	yes	6.5	80	9	0	100	Yes	Yes	131.74	1	133.38	1	60	0	60	0	Positive	Positive	Positive	Positive	55	Luminal HER2	0	1	0	1	0	Low	High	Low	High	Low
HE1000	100005199	ET-CMF	183	56.7753	>=53.7	Postmenopausa	15	2	0-3	6.5	>2	3-4	Breast conserving surgery	Invasive ductal	yes	yes	0		1	0	100	No	No	113.41	0	113.41	0	60	0	60	0	Negative	Negative	Negative	Negative	95	TNBC	0	1	0		0	Low	High	Low		Low
HE1000	100006242	ET-CMF	183	69.011	>=53.7	Postmenopausa	13	7	>=4	4	>2	1-2	MRM	Invasive lobular	yes	yes	8.5	70		7.5	95	Yes	Yes	79.8	1	79.8	1	60	0	60	0	Positive	Positive	Positive	Negative	45	Luminal B	0	1	0	1		Low	High	Low	High
HE1000	100006244	E-T-CMF	183	61.8685	>=53.7	Postmenopausa	10	9	>=4	2.5	>2	3-4	MRM	Invasive ductal	yes	yes	2	60	0	0	57.5	No	No	113.67	0	113.67	0	60	0	60	0	Positive	Positive	Positive	Negative	21	Luminal B	0	0	0	1	0	Low	Low	Low	High	Low
HE1000	100006245	ET-CMF	183	59.8822	>=53.7	Postmenopausa	24	9	>=4	2	<=2	1-2	MRM	Invasive ductal	yes	yes	12.5	90	90	47.5	97.5	No	No	105.11	0	105.11	0	60	0	60	0	Positive	Positive	Positive	Negative	5	Luminal A	0	1	0	1	1	Low	High	Low	High	High
HE1000	100006246	E-T-CMF	183	55.9041	>=53.7	Postmenopausa	16	8	>=4	5.5	>2	3-4	MRM	Invasive ductal	yes	yes	0	67.5	0	9	70	Yes	No	45.74	1	114.16	0	45.74	1	60	0	Positive	Positive	Positive	Negative	4	Luminal A	0	0	0	1	0	Low	Low	Low	High	Low
HE1000	100006247	ET-CMF	183	65.8959	>=53.7	Postmenopausa	19	14	>=4	3.3	>2	1-2	MRM	Other	yes	no	0		0	0	90	Yes	Yes	17.7	1	35.74	1	17.7	1	35.74	1	Negative	Negative	Negative	Negative	12	TNBC	0	1	0		0	Low	High	Low		Low
HE1000	100007064	ET-CMF	183	56.5753	>=53.7	Postmenopausa	8	2	0-3	5.3	>2	3-4	MRM	Invasive ductal	no	no	87.5	75	70	77.5	82.5	No	No	115.02	0	115.02	0	60	0	60	0	Negative	Negative	Negative	Positive	25	HER2-enriched	1	1	1	1	1	High	High	High	High	High
HE1000	100005200	E-T-CMF	183	52.5425	<53.7	Postmenopausa	13	3	0-3	2.6	>2	3-4	MRM	Invasive ductal	no	yes	22.5		75	5	82.5	No	No	105.74	0	105.74	0	60	0	60	0	Negative	Negative	Negative	Negative	95	TNBC	0	1	0		1	Low	High	Low		High
HE1000	100006249	E-T-CMF	183	70.4685	>=53.7	Postmenopausa	23	5	>=4	4	>2	1-2	MRM	Invasive ductal	yes	yes	7.5	80	87.5	40	60	No	Yes	25.87	1	25.87	1	25.87	1	25.87	1	Positive	Positive	Positive	Negative	8	Luminal A	0	0	0	1	1	Low	Low	Low	High	High
HE1000	100005201	ET-CMF	183	64.8548	>=53.7	Postmenopausa	14	2	0-3	1	<=2	1-2	MRM	Mixed	no	yes	60	90	17.5	12.5	90	Yes	No	130.23	1	78.13	0	60	0	60	0	Positive	Positive	Positive	Negative	2	Luminal A	0	1	1	1	1	Low	High	High	High	High
HE1000	100001205	E-T-CMF	183	48.7726	<53.7	Premenopausal	12	1	0-3	1.5	<=2	1-2	Breast conserving surgery	Invasive ductal	yes	no	6.5	92.5	12.5	5	97.5	No	No	76.16	0	76.16	0	60	0	60	0	Positive	Positive	Positive	Negative	15	Luminal A	0	1	0	1	0	Low	High	Low	High	Low
HE1000	100004063	E-T-CMF	183	49.2247	<53.7	Premenopausal	10	4	>=4	4	>2	3-4	MRM	Invasive ductal	no	no	0	11.5	67.5	0	80	Yes	No	47.05	1	138.2	0	47.05	1	60	0							0	1	0	0	1	Low	High	Low	Low	High
